# Supplementary material for: 1-(4-Chloro­phen­yl)-3-(2-thienylcarbon­yl)thio­urea
Source: Acta Crystallogr Sect E Struct Rep Online. 2010 Apr 24;66(Pt 5):o1162. doi: 10.1107/S1600536810013863 (PMC2979166; doi:10.1107/S1600536810013863)
Supplement: Supplementary file 2 [file e-66-o1162-Isup2.hkl]

# 
# h,k,l, Fc-squared, Fo-squared, sigma(Fo-squared) and status flag 
# 
data_I
_shelx_title '  WT2025W-SOHAILSAEED'SSS-84#2_27-FEB-2010' 
_shelx_refln_list_code          4 
_shelx_F_calc_maximum      146.84 
_exptl_crystal_F_000       608.00 
_reflns_d_resolution_high  0.7500 
 
loop_ 
 _symmetry_equiv_pos_as_xyz 
 'x, y, z' 
 '-x+1/2, y+1/2, -z+1/2' 
 '-x, -y, -z' 
 'x-1/2, -y-1/2, z-1/2' 
 
_cell_length_a     4.6552 
_cell_length_b    11.6600 
_cell_length_c    23.6300 
_cell_angle_alpha  90.000 
_cell_angle_beta   95.626 
_cell_angle_gamma  90.000 
 
_shelx_F_squared_multiplier     1.000 
 
loop_ 
 _refln_index_h 
 _refln_index_k 
 _refln_index_l 
 _refln_F_squared_calc 
 _refln_F_squared_meas 
 _refln_F_squared_sigma 
 _refln_observed_status 
   2   0   0     1847.22     1810.94     21.83 o 
   4   0   0      775.23      758.75     37.52 o 
   6   0   0       18.49       24.48      2.57 o 
   1   1   0     3266.04     3680.12     42.18 o 
   2   1   0      312.67      328.16      4.46 o 
   3   1   0        0.17        4.79      1.27 o 
   4   1   0       79.57       81.79      2.18 o 
   5   1   0        1.21        0.29      1.09 o 
   6   1   0        6.14        5.56      1.45 o 
   0   2   0    12182.86    13320.46    285.17 o 
   1   2   0     1188.72     1427.72     16.42 o 
   2   2   0        0.02       -0.31      0.36 o 
   3   2   0       75.51       57.99      2.81 o 
   4   2   0       18.21       18.47      1.26 o 
   5   2   0        6.83        5.14      1.18 o 
   6   2   0        1.89        1.92      1.83 o 
   1   3   0     2005.26     2057.88     26.30 o 
   2   3   0     1307.80     1368.92     16.00 o 
   3   3   0       46.26       42.66      2.66 o 
   4   3   0      108.84      107.75      2.14 o 
   5   3   0       14.81       21.21      1.92 o 
   6   3   0        9.24       14.64      2.44 o 
   0   4   0       41.89       40.08      1.82 o 
   1   4   0      178.84      231.71      2.93 o 
   2   4   0      429.76      458.34      6.26 o 
   3   4   0       72.82       69.72      1.66 o 
   4   4   0       60.67       62.30      3.01 o 
   5   4   0       26.39       29.70      2.08 o 
   1   5   0      373.72      475.25     10.23 o 
   2   5   0     7843.12     8241.60    121.81 o 
   3   5   0      103.24      106.96      2.20 o 
   4   5   0      133.80      135.07      2.75 o 
   5   5   0       77.77       75.89      2.81 o 
   0   6   0       75.26      108.63      2.26 o 
   1   6   0        7.42        2.70      0.55 o 
   2   6   0       42.21       37.70      1.18 o 
   3   6   0      168.19      175.31      5.49 o 
   4   6   0      187.42      196.29      5.64 o 
   5   6   0        5.49        9.20      2.22 o 
   1   7   0      847.73      916.46     12.14 o 
   2   7   0      186.72      207.44      3.56 o 
   3   7   0      370.51      353.87      5.58 o 
   4   7   0        1.30        1.87      0.94 o 
   5   7   0       21.59       25.25      3.27 o 
   0   8   0      473.16      475.81     11.78 o 
   1   8   0      998.83      988.08     16.00 o 
   2   8   0      160.11      164.25      3.13 o 
   3   8   0      257.71      245.59      4.32 o 
   4   8   0        9.67        9.46      1.55 o 
   5   8   0        0.86        0.55      2.48 o 
   1   9   0      254.24      228.57      4.83 o 
   2   9   0       58.71       51.87      2.31 o 
   3   9   0       19.23       21.04      1.73 o 
   4   9   0       12.69       12.72      1.33 o 
   5   9   0       47.78       53.43      4.25 o 
   0  10   0     1248.91     1154.81     26.63 o 
   1  10   0      202.41      176.75      4.24 o 
   2  10   0       16.43       16.06      1.67 o 
   3  10   0       27.72       26.76      2.03 o 
   4  10   0       44.70       42.83      2.37 o 
   1  11   0      131.94      125.95      3.51 o 
   2  11   0       43.81       47.45      4.42 o 
   3  11   0      160.62      174.04      4.55 o 
   4  11   0        2.74        3.86      1.86 o 
   0  12   0       11.18       12.14      2.32 o 
   1  12   0      116.04      103.99      3.85 o 
   2  12   0      150.29      151.50      4.18 o 
   3  12   0        0.36        0.68      1.33 o 
   1  13   0      267.83      263.24      5.98 o 
   2  13   0       11.55       12.14      2.74 o 
   3  13   0        7.43        8.92      1.92 o 
   0  14   0       16.08       18.93      2.76 o 
   1  14   0       53.08       57.97      2.73 o 
   2  14   0       44.05       46.39      2.63 o 
   1  15   0        3.56        4.01      1.54 o 
  -5   0   1        1.17        3.36      1.66 o 
  -3   0   1        0.12        1.03      1.58 o 
  -1   0   1      734.92      774.00     10.38 o 
   1   0   1      192.64      181.22      3.82 o 
   3   0   1     2201.24     2492.67     35.00 o 
   5   0   1      146.81      149.87      4.54 o 
  -6   1   1        0.01        1.09      1.92 o 
  -5   1   1        0.01       -1.06      1.06 o 
  -4   1   1      125.20      117.98      2.63 o 
  -3   1   1     3033.55     3146.98     30.32 o 
  -2   1   1     1301.36     1290.85     18.33 o 
  -1   1   1       16.37       21.77      1.52 o 
   0   1   1      218.56      247.18      5.54 o 
   1   1   1      465.80      446.15      6.43 o 
   2   1   1      385.64      385.10      4.40 o 
   3   1   1      154.85      143.42      2.26 o 
   4   1   1        1.83        0.05      1.10 o 
   5   1   1       95.44       97.44      2.57 o 
   6   1   1        2.48        1.93      1.51 o 
  -6   2   1       25.26       27.67      2.18 o 
  -5   2   1        4.18        1.80      1.18 o 
  -4   2   1        2.00        2.34      0.86 o 
  -3   2   1      296.19      282.05      4.02 o 
  -2   2   1     1189.76     1175.55     19.19 o 
  -1   2   1     8112.40     8756.22    127.40 o 
   0   2   1     8300.64     9224.65    124.22 o 
   1   2   1       39.34       30.22      0.95 o 
   2   2   1     2180.97     2234.65     26.52 o 
   3   2   1       38.55       29.65      1.51 o 
   4   2   1       67.43       62.64      1.62 o 
   5   2   1        0.13       -0.39      1.08 o 
   6   2   1       16.09       18.42      2.52 o 
  -6   3   1        0.43       -0.83      1.86 o 
  -5   3   1      142.22      148.51      3.30 o 
  -4   3   1      352.38      354.55      5.14 o 
  -3   3   1      334.65      339.41      4.69 o 
  -2   3   1      513.03      559.59      6.90 o 
  -1   3   1     1154.13     1135.97     12.66 o 
   0   3   1     3496.11     4008.48     50.85 o 
   1   3   1     1428.81     1362.30     17.61 o 
   2   3   1      752.77      765.12      9.24 o 
   3   3   1       55.15       60.38      3.42 o 
   4   3   1      146.80      140.95      2.60 o 
   5   3   1        0.39       -0.85      1.12 o 
   6   3   1       15.98       24.07      2.67 o 
  -5   4   1      195.82      212.88      4.12 o 
  -4   4   1       68.63       76.31      4.17 o 
  -3   4   1       18.98       17.52      1.05 o 
  -2   4   1        0.27        1.04      1.05 o 
  -1   4   1      100.22       59.86      3.13 o 
   0   4   1       10.91        9.64      1.06 o 
   1   4   1        0.21        9.20      1.07 o 
   2   4   1      217.78      224.79      6.49 o 
   3   4   1      654.27      635.30      8.05 o 
   4   4   1      609.41      626.58      8.29 o 
   5   4   1        1.96        2.01      1.37 o 
  -5   5   1       14.34       19.70      2.51 o 
  -4   5   1      312.15      304.61      4.66 o 
  -3   5   1       54.58       50.12      1.84 o 
  -2   5   1     1820.49     1886.62     19.58 o 
  -1   5   1      573.81      602.34      6.98 o 
   0   5   1      277.98      282.54      3.46 o 
   1   5   1        7.16       13.33      0.83 o 
   2   5   1       17.75       62.15     10.60 o 
   3   5   1     1616.09     1541.42     21.59 o 
   4   5   1       92.49       91.11      2.22 o 
   5   5   1       16.08       14.55      1.76 o 
  -5   6   1      155.72      156.65      5.07 o 
  -4   6   1        5.96        9.41      1.08 o 
  -3   6   1       36.66       34.37      1.43 o 
  -2   6   1       28.14       24.16      1.25 o 
  -1   6   1        0.24        2.21      0.79 o 
   0   6   1      799.37      783.84      8.99 o 
   1   6   1      406.72      451.37      7.61 o 
   2   6   1        1.65        1.48      0.67 o 
   3   6   1      112.82      104.26      2.37 o 
   4   6   1       32.18       23.21      2.90 o 
   5   6   1       19.52       23.39      3.17 o 
  -5   7   1        0.20        1.36      2.05 o 
  -4   7   1        6.97        5.27      2.23 o 
  -3   7   1       78.39       84.95      2.21 o 
  -2   7   1      310.30      297.05      4.66 o 
  -1   7   1        6.78       15.44      1.36 o 
   0   7   1     1951.83     2023.03     31.22 o 
   1   7   1     1220.06     1245.88     16.24 o 
   2   7   1       35.93       31.89      1.51 o 
   3   7   1        7.82       11.58      1.42 o 
   4   7   1      132.67      138.32      3.06 o 
   5   7   1       16.82       15.43      2.99 o 
  -5   8   1        0.59       -0.05      2.18 o 
  -4   8   1        6.95        3.77      1.27 o 
  -3   8   1      370.97      376.77      5.95 o 
  -2   8   1      246.26      241.29      4.08 o 
  -1   8   1      565.95      536.36     13.83 o 
   0   8   1      158.40      134.70      3.32 o 
   1   8   1      346.53      327.50      6.21 o 
   2   8   1      335.40      317.32      5.02 o 
   3   8   1      122.99      112.69      2.66 o 
   4   8   1       37.23       44.28      2.37 o 
   5   8   1        3.40        5.93      2.71 o 
  -5   9   1       11.20       12.33      2.99 o 
  -4   9   1       30.80       29.33      1.97 o 
  -3   9   1        0.42        1.83      1.19 o 
  -2   9   1      125.56      136.25      3.61 o 
  -1   9   1        0.53        2.08      0.97 o 
   0   9   1        5.51        5.98      1.33 o 
   1   9   1        1.14        8.69      1.84 o 
   2   9   1      135.37      131.59      3.55 o 
   3   9   1        3.18        3.58      1.17 o 
   4   9   1        6.89        8.69      2.00 o 
   5   9   1       35.17       46.57      4.39 o 
  -4  10   1       23.87       22.72      2.51 o 
  -3  10   1        0.15       -0.27      1.20 o 
  -2  10   1       13.04       11.97      1.50 o 
  -1  10   1        1.05       -0.97      1.19 o 
   0  10   1     1367.61     1328.52     31.91 o 
   1  10   1      916.32      864.59     14.53 o 
   2  10   1      525.06      512.54      9.42 o 
   3  10   1        4.29        3.50      1.32 o 
   4  10   1       11.02       11.01      1.67 o 
  -4  11   1       21.73       21.46      2.51 o 
  -3  11   1       19.67       20.53      1.98 o 
  -2  11   1       46.08       52.60      2.37 o 
  -1  11   1       67.29       59.20      2.46 o 
   0  11   1        2.70        0.60      1.61 o 
   1  11   1      101.21      102.00      4.71 o 
   2  11   1      312.87      304.38      6.41 o 
   3  11   1        0.20        1.75      1.34 o 
   4  11   1       38.70       36.90      3.61 o 
  -3  12   1        0.32        0.16      1.39 o 
  -2  12   1        1.79        3.95      1.55 o 
  -1  12   1      138.51      143.09      3.93 o 
   0  12   1      112.65      105.15      3.29 o 
   1  12   1        9.59       14.18      1.63 o 
   2  12   1      414.43      381.77      7.77 o 
   3  12   1       31.41       28.71      2.20 o 
  -3  13   1        9.08        9.64      1.89 o 
  -2  13   1       12.37       12.00      1.76 o 
  -1  13   1        4.69        6.31      1.51 o 
   0  13   1       42.82       37.33      2.18 o 
   1  13   1       20.08       22.13      2.00 o 
   2  13   1      139.00      129.58      3.94 o 
   3  13   1        0.02        1.27      1.62 o 
  -2  14   1        1.27        1.43      1.54 o 
  -1  14   1        7.55        7.75      1.63 o 
   0  14   1        3.12        7.17      1.55 o 
   1  14   1        2.04        1.95      4.23 o 
   2  14   1        9.04       10.31      1.85 o 
  -1  15   1       13.88       14.74      1.95 o 
   0  15   1       44.30       43.39      2.52 o 
   1  15   1        0.62        0.62      2.05 o 
  -6   0   2       88.56       94.30      3.96 o 
  -4   0   2       76.85       80.24      3.04 o 
  -2   0   2        2.18        2.11      0.61 o 
   0   0   2      180.44      189.42      3.41 o 
   2   0   2      305.19      275.11      4.25 o 
   4   0   2       21.40       20.52      1.93 o 
   6   0   2        3.08        1.22      2.28 o 
  -6   1   2       19.00       23.61      2.19 o 
  -5   1   2       28.55       33.05      1.74 o 
  -4   1   2      227.54      220.94      9.63 o 
  -3   1   2     1483.80     1508.90     14.82 o 
  -2   1   2     2148.92     2162.06     20.78 o 
  -1   1   2     1022.32     1094.64     11.67 o 
   0   1   2      665.29      693.12      9.46 o 
   1   1   2     3357.89     3663.41     41.97 o 
   2   1   2     2111.93     2164.94     21.69 o 
   3   1   2       30.10       24.24      1.93 o 
   4   1   2      415.27      403.58      5.96 o 
   5   1   2        2.12        1.42      1.08 o 
   6   1   2        2.06        1.62      1.43 o 
  -6   2   2        0.98        0.24      1.68 o 
  -5   2   2       19.07       22.40      1.62 o 
  -4   2   2        0.42        1.01      0.79 o 
  -3   2   2      176.95      175.30      2.86 o 
  -2   2   2      394.89      418.73      4.74 o 
  -1   2   2     2197.81     2219.50     24.57 o 
   0   2   2        2.54        4.80      0.62 o 
   1   2   2     1737.44     1854.06     38.62 o 
   2   2   2       17.64       20.58      1.64 o 
   3   2   2     1236.38     1261.76     13.70 o 
   4   2   2        1.84        2.57      0.80 o 
   5   2   2      169.66      169.78      6.62 o 
   6   2   2        0.97        2.29      1.87 o 
  -6   3   2        3.67        2.12      1.83 o 
  -5   3   2        1.74        1.35      1.24 o 
  -4   3   2       25.64       26.03      1.22 o 
  -3   3   2        0.84        1.03      1.50 o 
  -2   3   2       96.30      105.11      1.82 o 
  -1   3   2       87.98       83.57      2.32 o 
   0   3   2      502.08      593.42      7.73 o 
   1   3   2       66.89       72.68      1.44 o 
   2   3   2      522.08      472.25      6.48 o 
   3   3   2      323.50      353.93      6.24 o 
   4   3   2        3.67        4.12      0.90 o 
   5   3   2        9.26        9.39      1.53 o 
   6   3   2        1.79        3.65      3.17 o 
  -5   4   2      270.65      268.67      6.48 o 
  -4   4   2      492.38      493.81      6.10 o 
  -3   4   2       34.42       34.75      1.42 o 
  -2   4   2      409.98      388.41      4.42 o 
  -1   4   2     6252.99     6815.03    100.55 o 
   0   4   2     5908.14     6335.30     79.75 o 
   1   4   2     3313.58     3718.37     40.74 o 
   2   4   2     1573.50     1543.45     17.52 o 
   3   4   2      109.24      104.22      2.93 o 
   4   4   2       20.51       24.67      2.94 o 
   5   4   2        0.17       -1.08      1.25 o 
  -5   5   2        6.08        6.73      1.91 o 
  -4   5   2      102.80      103.75      2.56 o 
  -3   5   2      265.11      275.51      3.54 o 
  -2   5   2      276.37      322.83      3.83 o 
  -1   5   2      396.31      442.52      5.26 o 
   0   5   2     1767.82     2006.73     25.42 o 
   1   5   2      482.82      499.51      7.14 o 
   2   5   2      288.35      296.58      4.65 o 
   3   5   2       41.43       39.68      2.71 o 
   4   5   2        9.32        7.82      1.10 o 
   5   5   2       68.83       72.69      2.77 o 
  -5   6   2       15.93       15.79      2.37 o 
  -4   6   2       92.26       92.45      2.61 o 
  -3   6   2       35.26       33.79      1.38 o 
  -2   6   2       20.75       15.75      0.83 o 
  -1   6   2      459.56      448.57      6.27 o 
   0   6   2     3419.12     3948.09     49.58 o 
   1   6   2      392.45      404.14      4.94 o 
   2   6   2      312.97      275.17      3.72 o 
   3   6   2        5.83        7.93      1.25 o 
   4   6   2      426.89      405.56      7.98 o 
   5   6   2        4.62        4.42      2.39 o 
  -5   7   2        1.61        3.50      2.35 o 
  -4   7   2      132.18      119.56      3.81 o 
  -3   7   2      465.49      461.72      6.88 o 
  -2   7   2      131.49      132.40      2.62 o 
  -1   7   2       11.17        8.65      1.17 o 
   0   7   2      378.92      386.55      7.99 o 
   1   7   2      435.01      385.25      5.60 o 
   2   7   2      897.41      882.94     13.26 o 
   3   7   2      199.79      195.20      3.64 o 
   4   7   2        4.69        6.50      2.09 o 
   5   7   2       77.03       95.24      5.40 o 
  -5   8   2        4.75        3.27      2.44 o 
  -4   8   2        2.45        2.77      1.21 o 
  -3   8   2       18.54       18.41      1.46 o 
  -2   8   2        5.33        5.35      0.95 o 
  -1   8   2      681.24      628.95     20.10 o 
   0   8   2        0.69        2.30      1.10 o 
   1   8   2      345.05      320.22      6.09 o 
   2   8   2       71.92       73.05      2.50 o 
   3   8   2        0.24        0.93      1.56 o 
   4   8   2       15.65       23.21      1.54 o 
   5   8   2        0.97       -0.07      2.46 o 
  -5   9   2       12.10       23.38      5.39 o 
  -4   9   2       55.12       48.79      2.30 o 
  -3   9   2      309.23      340.86     20.95 o 
  -2   9   2      836.16      795.92     13.41 o 
  -1   9   2       50.18       54.01      4.73 o 
   0   9   2     1637.39     1636.65     25.81 o 
   1   9   2      877.68      806.69     19.40 o 
   2   9   2      196.71      214.29     14.62 o 
   3   9   2        0.33        3.27      1.15 o 
   4   9   2       41.02       45.67      2.69 o 
  -4  10   2       14.56       19.89      2.51 o 
  -3  10   2        2.69        1.15      1.30 o 
  -2  10   2       99.70       95.94      2.99 o 
  -1  10   2      217.07      209.34      4.73 o 
   0  10   2       15.53       16.76      3.98 o 
   1  10   2        1.46        4.44      1.69 o 
   2  10   2      132.90      149.38      3.96 o 
   3  10   2        6.88       12.73      1.63 o 
   4  10   2       12.91       16.92      1.88 o 
  -4  11   2       31.78       28.17      2.78 o 
  -3  11   2       36.75       41.70      2.35 o 
  -2  11   2      205.34      189.06      4.56 o 
  -1  11   2       45.10       43.50      2.18 o 
   0  11   2       88.81       79.82      2.72 o 
   1  11   2        3.13        2.77      1.26 o 
   2  11   2       53.68       48.58      2.42 o 
   3  11   2        7.01        9.23      1.59 o 
   4  11   2       17.40       22.07      4.40 o 
  -3  12   2        0.23        0.75      1.41 o 
  -2  12   2       54.32       45.03      2.46 o 
  -1  12   2      130.57      122.97      3.65 o 
   0  12   2      193.73      180.14      4.62 o 
   1  12   2        3.18        3.78      1.32 o 
   2  12   2        1.44        4.07      2.08 o 
   3  12   2       33.77       45.62      6.96 o 
  -3  13   2       52.39       58.87      2.91 o 
  -2  13   2        0.26       -0.06      1.30 o 
  -1  13   2       50.26       39.02      2.61 o 
   0  13   2       45.43       40.85      2.21 o 
   1  13   2       32.15       33.82      7.16 o 
   2  13   2        2.39        4.88      1.76 o 
   3  13   2       59.75       62.30      3.43 o 
  -2  14   2       80.26       83.43      3.82 o 
  -1  14   2       81.15       70.59      2.95 o 
   0  14   2       24.88       25.78      2.11 o 
   1  14   2        7.67       10.21      1.80 o 
   2  14   2      106.00      112.60      5.50 o 
  -1  15   2       22.07       27.66      2.22 o 
   0  15   2       83.00       88.95      3.34 o 
  -5   0   3       22.06       22.49      2.27 o 
  -3   0   3       25.48       23.59      1.86 o 
  -1   0   3     1967.47     1931.01     32.25 o 
   1   0   3     1932.19     2003.09     26.68 o 
   3   0   3     2104.94     2166.57     56.05 o 
   5   0   3      525.07      521.18     10.88 o 
  -5   1   3       82.54       85.05      2.44 o 
  -4   1   3      180.02      179.26      3.39 o 
  -3   1   3      243.29      246.50      4.11 o 
  -2   1   3      754.95      828.23      8.21 o 
  -1   1   3       28.63       26.77      1.15 o 
   0   1   3     3435.69     3566.50     41.08 o 
   1   1   3     1223.33     1219.80     11.66 o 
   2   1   3     5238.29     5524.77     69.28 o 
   3   1   3      254.02      255.01      3.40 o 
   4   1   3        0.23       -0.06      0.90 o 
   6   1   3        6.44        5.75      2.39 o 
  -6   2   3        4.49        0.42      1.61 o 
  -5   2   3        0.21       -0.66      1.05 o 
  -4   2   3      460.75      480.98      6.94 o 
  -3   2   3      262.05      259.73      4.98 o 
  -2   2   3      166.54      182.48      2.16 o 
  -1   2   3       56.34       79.51      3.43 o 
   0   2   3      200.10      233.48      2.80 o 
   1   2   3     3458.97     3811.20     48.66 o 
   2   2   3       85.28       75.29      1.57 o 
   3   2   3       20.65       24.46      2.09 o 
   4   2   3      129.06      122.10      2.28 o 
   5   2   3       16.17       13.72      1.64 o 
   6   2   3        7.02       10.68      3.83 o 
  -6   3   3        6.22        9.64      2.15 o 
  -5   3   3        2.86        0.42      1.25 o 
  -4   3   3       63.27       63.27      1.96 o 
  -3   3   3      619.07      609.81      6.99 o 
  -2   3   3      143.02      160.74      2.42 o 
  -1   3   3     4584.17     4789.76     48.37 o 
   0   3   3      352.90      337.85      6.82 o 
   1   3   3      773.37      871.80     11.47 o 
   2   3   3       11.35       14.63      1.27 o 
   3   3   3      408.28      401.54      5.44 o 
   4   3   3      262.66      264.64      3.82 o 
   5   3   3        0.33       -0.14      1.71 o 
  -5   4   3        1.86        3.57      1.65 o 
  -4   4   3       34.92       35.53      2.90 o 
  -3   4   3      437.78      430.10      5.72 o 
  -2   4   3     1505.99     1541.72     15.84 o 
  -1   4   3     1250.68     1289.65     13.21 o 
   0   4   3     5360.77     5902.56     74.35 o 
   1   4   3      814.93      861.71      9.81 o 
   2   4   3      122.93      127.39      2.42 o 
   3   4   3      537.51      502.00      7.22 o 
   4   4   3     1170.53     1178.00     14.51 o 
   5   4   3       49.39       46.64      1.84 o 
  -5   5   3        1.05        0.26      3.02 o 
  -4   5   3       62.01       52.83      3.23 o 
  -3   5   3       21.87       20.23      1.30 o 
  -2   5   3      254.81      255.61      3.45 o 
  -1   5   3       81.83       78.83      1.66 o 
   0   5   3      209.05      256.94      4.04 o 
   1   5   3     2366.27     2507.11     27.67 o 
   2   5   3      196.29      168.01      2.92 o 
   3   5   3      666.45      657.66      9.38 o 
   4   5   3       10.36        9.42      1.23 o 
   5   5   3      246.10      246.41      4.78 o 
  -5   6   3       94.08       83.79      3.76 o 
  -4   6   3       11.34        9.58      1.93 o 
  -3   6   3       41.74       41.30      3.07 o 
  -2   6   3      883.78      869.98     11.62 o 
  -1   6   3     1784.00     1971.25     25.11 o 
   0   6   3      227.24      220.79      4.62 o 
   1   6   3        4.12       18.54      2.20 o 
   2   6   3      355.87      353.55      5.75 o 
   3   6   3        4.81        3.25      1.00 o 
   4   6   3      132.12      127.91      3.66 o 
   5   6   3        1.74        2.56      1.39 o 
  -5   7   3        7.26        6.69      1.93 o 
  -4   7   3        8.89        9.56      1.29 o 
  -3   7   3      143.50      140.13      2.91 o 
  -2   7   3       79.28       56.04      3.51 o 
  -1   7   3     1120.65     1163.51     17.14 o 
   0   7   3       15.42       11.57      1.62 o 
   1   7   3      434.92      450.65      6.41 o 
   2   7   3      665.48      693.06      9.62 o 
   3   7   3      720.51      664.24      9.48 o 
   4   7   3       10.58       11.18      1.58 o 
   5   7   3        0.06        2.14      1.42 o 
  -5   8   3       18.71       26.65      2.57 o 
  -4   8   3        0.32       -1.48      2.37 o 
  -3   8   3      260.52      258.29      4.75 o 
  -2   8   3       15.54       13.97      1.15 o 
  -1   8   3      144.84      149.09      3.57 o 
   0   8   3     1524.57     1573.52     57.45 o 
   1   8   3      625.49      614.24     17.54 o 
   2   8   3      143.51      156.34      4.85 o 
   3   8   3       30.10       29.78      3.41 o 
   4   8   3       17.68       17.87      1.50 o 
   5   8   3        4.95        5.86      1.60 o 
  -5   9   3        1.17        1.73      1.81 o 
  -4   9   3        1.16        0.74      2.02 o 
  -3   9   3        0.49        1.24      1.37 o 
  -2   9   3      371.20      350.12      6.76 o 
  -1   9   3     1185.38     1198.43     20.76 o 
   0   9   3       22.47       24.41      1.93 o 
   1   9   3     1085.58     1082.75     17.67 o 
   2   9   3      976.07      906.23     15.19 o 
   3   9   3       66.48       60.78      2.46 o 
   4   9   3       67.28       72.94      2.86 o 
  -3  10   3        0.61        1.36      1.28 o 
  -2  10   3       25.71       22.46      1.77 o 
  -1  10   3      236.32      222.98      4.95 o 
   0  10   3      165.73      155.53      4.04 o 
   1  10   3        3.85        3.83      1.67 o 
   2  10   3       35.50       39.71      2.18 o 
   3  10   3      177.65      173.43      4.40 o 
   4  10   3       14.02       17.69      1.90 o 
  -3  11   3       36.79       41.63      3.24 o 
  -2  11   3        0.04       -0.88      1.13 o 
  -1  11   3        7.20        7.08      1.32 o 
   0  11   3       59.85       56.07      2.42 o 
   1  11   3      150.74      161.34     10.17 o 
   2  11   3       43.54       49.03      2.44 o 
   3  11   3       61.89       54.48      2.58 o 
   4  11   3        0.47        0.75      1.50 o 
  -3  12   3        1.36        2.53      1.44 o 
  -2  12   3        1.94        1.71      1.34 o 
  -1  12   3      140.78      128.89      3.71 o 
   0  12   3      104.57       98.73      3.19 o 
   1  12   3      238.12      205.19      4.94 o 
   2  12   3        0.99        0.83      1.95 o 
   3  12   3       29.19       29.54      2.29 o 
  -3  13   3       51.33       57.98      2.98 o 
  -2  13   3       38.82       39.68      2.41 o 
  -1  13   3      157.09      146.46      4.10 o 
   0  13   3        0.13        0.60      1.43 o 
   1  13   3        0.28       -1.17      1.17 o 
   2  13   3      140.54      145.35      4.29 o 
   3  13   3       13.35       14.81      2.02 o 
  -2  14   3        4.38        6.54      1.67 o 
  -1  14   3        9.11       13.38      2.52 o 
   0  14   3      154.12      130.11      3.95 o 
   1  14   3      100.31      105.77      3.65 o 
   2  14   3       32.33       36.26      2.52 o 
  -1  15   3       58.36       62.07      4.14 o 
   0  15   3       22.35       26.12      2.17 o 
  -6   0   4       23.19       24.00      3.47 o 
  -4   0   4       81.98       76.49      3.06 o 
  -2   0   4      446.73      404.77     12.22 o 
   0   0   4      762.24      811.63     10.88 o 
   2   0   4      654.15      645.43     11.31 o 
   4   0   4      103.10       93.51      3.16 o 
  -6   1   4        0.00        1.23      1.49 o 
  -5   1   4        4.27        4.63      1.23 o 
  -4   1   4       47.81       39.47      1.99 o 
  -3   1   4      294.12      296.29      3.41 o 
  -2   1   4       15.51       17.08      1.14 o 
  -1   1   4      985.21     1023.10      9.69 o 
   0   1   4     1402.72     1449.91     16.64 o 
   1   1   4     5819.59     5935.28     67.96 o 
   2   1   4     2204.58     2459.69     25.73 o 
   3   1   4      190.30      166.87      3.18 o 
   4   1   4       17.79       18.12      1.34 o 
   5   1   4        4.63        5.23      2.01 o 
  -6   2   4        1.86        2.36      1.30 o 
  -5   2   4       11.83       14.55      1.63 o 
  -4   2   4       21.34       22.59      1.65 o 
  -3   2   4       56.97       56.19      1.19 o 
  -2   2   4      234.09      226.85      3.37 o 
  -1   2   4    21560.96    22345.14    207.44 o 
   0   2   4     5682.73     6163.44     70.43 o 
   1   2   4       17.87       19.43      1.18 o 
   2   2   4     4167.30     4261.74     46.78 o 
   3   2   4       96.07       97.63      1.82 o 
   4   2   4        0.14       -0.11      0.82 o 
   5   2   4       21.81       17.71      1.76 o 
  -6   3   4        1.81        2.20      1.57 o 
  -5   3   4       36.15       31.22      2.05 o 
  -4   3   4        3.18        3.88      1.00 o 
  -3   3   4      504.77      505.95      5.93 o 
  -2   3   4      426.64      363.91      4.11 o 
  -1   3   4       12.65       15.12      0.69 o 
   0   3   4     2327.68     2273.36     25.06 o 
   1   3   4     3115.28     3492.68     39.66 o 
   2   3   4     1492.71     1576.22     30.61 o 
   3   3   4      142.28      146.74      2.42 o 
   4   3   4     1189.68     1186.25     14.59 o 
   5   3   4        0.42        0.10      1.21 o 
  -5   4   4      150.11      155.36      3.41 o 
  -4   4   4        2.48        4.53      1.05 o 
  -3   4   4      138.89      142.40      2.03 o 
  -2   4   4       17.50       15.94      0.93 o 
  -1   4   4     1156.92     1306.58     13.36 o 
   0   4   4      325.75      366.01      5.86 o 
   1   4   4      953.80     1087.22     14.27 o 
   2   4   4       75.82      107.06      2.30 o 
   3   4   4      519.56      517.76      7.61 o 
   4   4   4       44.74       49.34      2.38 o 
   5   4   4       17.39       20.15      1.48 o 
  -5   5   4        0.44        1.58      1.84 o 
  -4   5   4      585.92      611.14     14.03 o 
  -3   5   4        0.10        6.98      0.98 o 
  -2   5   4       55.70       60.82      1.22 o 
  -1   5   4       22.58       32.66      0.97 o 
   0   5   4      771.71      778.90      8.90 o 
   1   5   4     1980.83     2296.15     25.42 o 
   2   5   4        8.57       14.09      1.01 o 
   3   5   4      559.50      528.04      7.79 o 
   4   5   4      191.04      182.66      3.69 o 
   5   5   4       43.42       42.69      2.00 o 
  -5   6   4       22.68       28.74      3.74 o 
  -4   6   4       17.01       18.20      1.73 o 
  -3   6   4        8.37        9.36      0.95 o 
  -2   6   4       29.38       37.55      1.65 o 
  -1   6   4     1942.67     1854.37     23.70 o 
   0   6   4      250.55      277.63      4.31 o 
   1   6   4      160.71      152.99      2.70 o 
   2   6   4       66.34       77.34      2.49 o 
   3   6   4       37.49       38.35      1.83 o 
   4   6   4      121.52      107.33      3.28 o 
   5   6   4       32.44       39.60      2.34 o 
  -5   7   4        0.29       -0.10      1.65 o 
  -4   7   4        0.43        0.63      1.24 o 
  -3   7   4       23.75       26.57      1.50 o 
  -2   7   4      353.22      345.71      5.25 o 
  -1   7   4      113.40      126.91      2.44 o 
   0   7   4      158.70      124.36      2.34 o 
   1   7   4        3.25       10.51      0.86 o 
   2   7   4        7.91        6.99      2.57 o 
   3   7   4       18.57       23.01      2.43 o 
   4   7   4       24.93       23.38      1.78 o 
   5   7   4       93.45      100.96      3.76 o 
  -5   8   4        9.56       12.79      2.12 o 
  -4   8   4       22.06       28.04      3.33 o 
  -3   8   4      195.87      199.88      7.77 o 
  -2   8   4      491.31      458.45      6.74 o 
  -1   8   4      590.53      586.04      8.21 o 
   0   8   4      671.46      633.90     14.29 o 
   1   8   4      110.41      113.68      3.08 o 
   2   8   4      611.51      600.24     10.48 o 
   3   8   4       25.15       24.49      1.45 o 
   4   8   4        4.73        4.45      1.17 o 
   5   8   4        2.70        4.05      1.53 o 
  -5   9   4        0.56        0.58      1.85 o 
  -4   9   4        3.15        4.02      2.25 o 
  -3   9   4       24.98       34.95      3.25 o 
  -2   9   4      152.13      148.25      5.30 o 
  -1   9   4      159.43      151.97      3.76 o 
   0   9   4       53.18       45.24      2.04 o 
   1   9   4      415.05      428.95      7.96 o 
   2   9   4      394.64      366.96      7.16 o 
   3   9   4        9.96       12.17      1.52 o 
   4   9   4       63.61       58.89      2.65 o 
  -3  10   4       13.24       13.25      2.25 o 
  -2  10   4      558.71      505.67      9.20 o 
  -1  10   4      902.72      868.36     14.58 o 
   0  10   4        4.73        5.68      1.19 o 
   1  10   4       12.98       11.83      1.47 o 
   2  10   4        0.21       -0.95      0.95 o 
   3  10   4       43.30       43.62      2.27 o 
   4  10   4        1.15        0.56      1.36 o 
  -3  11   4      261.56      277.88     16.38 o 
  -2  11   4        0.10       -0.42      1.11 o 
  -1  11   4       15.12       17.87      1.66 o 
   0  11   4       97.52       92.66      3.04 o 
   1  11   4      223.34      222.24      5.09 o 
   2  11   4        4.61        4.27      1.41 o 
   3  11   4      124.89      121.75      3.78 o 
   4  11   4        1.09        0.45      1.58 o 
  -3  12   4       50.18       55.67      2.72 o 
  -2  12   4        1.95        3.09      1.35 o 
  -1  12   4       25.80       27.24      1.91 o 
   0  12   4       23.24       31.78      3.22 o 
   1  12   4       23.80       25.48      3.24 o 
   2  12   4       41.10       41.50      2.41 o 
   3  12   4       13.37       15.71      1.94 o 
  -3  13   4      133.60      138.04      5.98 o 
  -2  13   4        3.10        5.52      1.48 o 
  -1  13   4       89.81       87.89      3.12 o 
   0  13   4        5.34        5.27      1.44 o 
   1  13   4       12.29       14.30      2.44 o 
   2  13   4       68.47       65.39      2.94 o 
   3  13   4        7.61        8.77      2.29 o 
  -2  14   4        0.18        0.93      1.42 o 
  -1  14   4        2.40        3.80      1.39 o 
   0  14   4      103.04       87.01      3.20 o 
   1  14   4       68.81       79.94      5.72 o 
   2  14   4       10.51       13.74      1.97 o 
  -1  15   4        0.46        1.21      1.44 o 
   0  15   4       21.96       25.08      2.19 o 
  -5   0   5      113.01      105.80      3.83 o 
  -3   0   5      387.99      383.26      6.29 o 
   1   0   5     2629.97     2468.80     38.38 o 
   3   0   5     1212.94     1173.25     30.66 o 
   5   0   5      100.95       95.84      4.88 o 
  -6   1   5        0.13        1.26      1.56 o 
  -5   1   5       16.00       20.29      1.60 o 
  -4   1   5      116.72      103.36      2.55 o 
  -3   1   5      175.38      172.66      2.44 o 
  -2   1   5      286.41      314.31      3.40 o 
  -1   1   5    15591.51    16080.48    166.18 o 
   0   1   5     3396.55     3838.63     44.01 o 
   1   1   5      198.26      225.92      2.96 o 
   2   1   5       99.67       69.73      1.37 o 
   3   1   5     1521.56     1437.90     20.07 o 
   4   1   5      215.77      200.54      9.37 o 
   5   1   5        4.38        1.74      1.30 o 
  -6   2   5        9.49       15.71      1.72 o 
  -5   2   5        0.36        1.40      1.13 o 
  -4   2   5       34.96       33.43      1.56 o 
  -3   2   5       85.31       92.74      1.97 o 
  -2   2   5      439.88      527.60      6.46 o 
  -1   2   5     2992.69     3204.32     29.93 o 
   0   2   5      485.02      519.76      5.74 o 
   1   2   5     1036.25     1103.67     11.42 o 
   2   2   5      675.45      884.71      9.65 o 
   3   2   5        0.78        3.03      0.67 o 
   4   2   5       67.84       60.11      1.84 o 
  -6   3   5        4.32        5.39      1.75 o 
  -5   3   5       76.73       81.94      2.45 o 
  -4   3   5       88.26       93.11      2.30 o 
  -3   3   5      147.18      152.95      2.33 o 
  -2   3   5     1116.44     1075.42     10.35 o 
  -1   3   5      721.28      772.26      7.43 o 
   0   3   5     1442.83     1527.24     21.67 o 
   1   3   5      933.68      993.10     17.99 o 
   2   3   5      474.86      502.52      9.83 o 
   3   3   5       54.18       53.80      2.14 o 
   4   3   5       70.81       69.56      2.20 o 
   5   3   5        2.67        4.03      1.38 o 
  -5   4   5       13.65       16.07      2.79 o 
  -4   4   5       41.18       44.40      1.74 o 
  -3   4   5      196.65      189.45      2.46 o 
  -2   4   5      210.75      292.10      5.14 o 
  -1   4   5      136.13      124.76      1.67 o 
   0   4   5      138.10      138.96      1.95 o 
   1   4   5     8227.09     9043.58    102.74 o 
   2   4   5      518.29      486.41      6.95 o 
   3   4   5       34.61       35.26      2.51 o 
   4   4   5       91.83       89.44      2.48 o 
   5   4   5       80.47       82.39      2.58 o 
  -5   5   5       19.59       29.02      2.74 o 
  -4   5   5       16.91       17.72      1.50 o 
  -3   5   5     1510.19     1535.51     14.86 o 
  -2   5   5      203.50      202.47      2.59 o 
  -1   5   5      279.90      291.74      3.64 o 
   0   5   5      158.32      207.81      2.71 o 
   1   5   5     7118.77     7801.08     78.25 o 
   2   5   5       27.51       27.86      1.27 o 
   3   5   5      528.38      501.13      8.92 o 
   4   5   5      134.80      122.19      3.52 o 
   5   5   5        8.44        6.90      1.36 o 
  -5   6   5       38.08       42.64      2.98 o 
  -4   6   5        0.14        0.03      1.16 o 
  -3   6   5      241.47      232.25      3.68 o 
  -2   6   5       82.34       92.63      1.84 o 
  -1   6   5        0.02        0.40      0.58 o 
   0   6   5      146.16      138.42      2.02 o 
   1   6   5     1485.64     1537.90     17.28 o 
   2   6   5     1284.49     1349.01     15.41 o 
   3   6   5      380.73      364.60      5.77 o 
   4   6   5      144.39      142.31      4.04 o 
   5   6   5       25.27       26.55      2.00 o 
  -5   7   5        0.02        0.01      1.69 o 
  -4   7   5       26.70       22.00      2.07 o 
  -3   7   5       84.51       92.05      2.14 o 
  -2   7   5      495.03      513.76      7.33 o 
  -1   7   5        4.16        1.69      0.71 o 
   0   7   5      327.94      378.34      8.37 o 
   1   7   5       32.61       58.14      4.99 o 
   2   7   5      652.82      597.36      8.47 o 
   3   7   5       15.49       15.96      2.01 o 
   4   7   5        6.50        8.88      1.44 o 
   5   7   5        7.83       12.32      1.91 o 
  -5   8   5        0.07       -0.45      1.59 o 
  -4   8   5       56.72       53.13      2.86 o 
  -3   8   5      142.31      141.54      3.74 o 
  -2   8   5      284.63      290.03      4.67 o 
  -1   8   5      678.26      684.34      9.42 o 
   0   8   5     1376.19     1370.64     35.90 o 
   1   8   5      326.25      345.94      6.56 o 
   2   8   5      199.67      199.03      4.59 o 
   3   8   5       10.65       12.73      1.22 o 
   4   8   5        0.44        0.57      1.25 o 
   5   8   5       13.25       14.27      1.64 o 
  -5   9   5        0.70        2.37      1.85 o 
  -4   9   5        9.64        7.89      2.76 o 
  -3   9   5       55.12       50.47      2.36 o 
  -2   9   5      162.42      153.76      3.76 o 
  -1   9   5      277.44      270.80      5.51 o 
   0   9   5      239.03      229.67      4.89 o 
   1   9   5       94.65       84.65      2.71 o 
   2   9   5        6.61       10.28      1.45 o 
   3   9   5      276.91      264.60      8.12 o 
   4   9   5      231.87      229.98      5.46 o 
  -4  10   5       46.14       47.68      4.37 o 
  -3  10   5        2.30        0.02      1.52 o 
  -2  10   5       57.15       46.11      2.24 o 
  -1  10   5      481.71      491.65     15.86 o 
   0  10   5      141.71      126.67      3.48 o 
   1  10   5       41.08       40.94      2.19 o 
   2  10   5        0.32       -0.59      0.99 o 
   3  10   5       59.37       58.41      2.53 o 
   4  10   5        5.29        6.97      1.60 o 
  -4  11   5       22.69       32.01      4.00 o 
  -3  11   5       48.75       45.84      3.31 o 
  -2  11   5       17.57       19.50      1.73 o 
  -1  11   5       23.03       22.83      1.81 o 
   0  11   5      313.51      302.85      6.45 o 
   1  11   5        6.03        6.12      1.27 o 
   2  11   5      154.69      170.33      4.59 o 
   3  11   5       23.34       26.63      2.14 o 
   4  11   5        0.05        1.18      1.48 o 
  -3  12   5       21.80       32.24      3.17 o 
  -2  12   5        3.94        2.38      1.31 o 
  -1  12   5        3.71        4.34      1.36 o 
   0  12   5      241.82      214.59      5.02 o 
   1  12   5      101.10      106.24      3.46 o 
   2  12   5       46.97       58.06      5.83 o 
   3  12   5        1.18        1.30      1.39 o 
  -3  13   5       33.47       30.43      3.20 o 
  -2  13   5       82.73       77.18      3.05 o 
  -1  13   5        0.25       -0.50      1.21 o 
   0  13   5      201.22      200.48      4.96 o 
   1  13   5        2.63        2.15      1.38 o 
   2  13   5        6.60        8.47      1.66 o 
   3  13   5        3.70        2.83      1.70 o 
  -2  14   5       48.81       50.70      6.50 o 
  -1  14   5        9.62       10.82      1.63 o 
   0  14   5        2.91        4.90      1.50 o 
   1  14   5      141.31      136.74      4.21 o 
   2  14   5       93.18       93.70      4.65 o 
  -1  15   5        1.06        1.65      1.46 o 
   0  15   5       20.13       27.14      2.30 o 
  -6   0   6        0.53        0.72      1.78 o 
  -4   0   6      307.00      298.63      6.81 o 
  -2   0   6      410.07      377.59      7.06 o 
   0   0   6      230.38      190.59      2.98 o 
   2   0   6     6408.33     7241.78     95.85 o 
   4   0   6       10.23       13.42      1.75 o 
  -6   1   6        0.85        1.82      1.32 o 
  -5   1   6       28.96       29.78      1.69 o 
  -4   1   6      749.10      721.86      9.79 o 
  -3   1   6       60.61       59.68      1.19 o 
  -2   1   6      273.80      287.77      3.40 o 
  -1   1   6     2283.69     2353.12     25.00 o 
   0   1   6     1982.10     2002.93     28.04 o 
   1   1   6       88.12       81.56      1.37 o 
   2   1   6      107.69      113.11      1.77 o 
   3   1   6        2.17        4.24      0.69 o 
   4   1   6      453.41      447.92      6.52 o 
   5   1   6       78.73       78.31      3.18 o 
  -6   2   6        1.31        0.26      1.27 o 
  -5   2   6       28.90       32.46      1.75 o 
  -4   2   6       13.27       12.79      1.18 o 
  -3   2   6      318.11      296.14      3.43 o 
  -2   2   6     2069.44     2186.02     19.19 o 
  -1   2   6        7.71       16.87      1.02 o 
   0   2   6      590.04      629.01     10.57 o 
   1   2   6     4245.46     4431.14     46.09 o 
   2   2   6        0.70       -0.27      0.46 o 
   3   2   6       57.38       53.78      1.38 o 
   4   2   6      121.84      118.73      2.56 o 
   5   2   6       95.36       96.46      2.99 o 
  -6   3   6        0.92        2.48      1.81 o 
  -5   3   6      163.56      160.08      4.10 o 
  -4   3   6       15.23       12.91      1.22 o 
  -3   3   6       11.08       11.37      0.76 o 
  -2   3   6        0.17        2.42      0.46 o 
  -1   3   6      268.69      273.30      2.87 o 
   0   3   6      719.77      643.17      6.73 o 
   1   3   6       48.63       63.97      1.27 o 
   2   3   6     1148.81     1107.29     13.09 o 
   3   3   6      278.41      258.65      4.38 o 
   4   3   6       22.41       22.35      1.69 o 
   5   3   6        7.94        8.11      1.56 o 
  -5   4   6        2.75        4.84      1.48 o 
  -4   4   6        3.74        3.07      0.95 o 
  -3   4   6       19.17       22.64      1.12 o 
  -2   4   6      623.30      592.28      5.98 o 
  -1   4   6      377.76      421.88      4.27 o 
   0   4   6        1.06       -0.33      0.33 o 
   1   4   6      241.23      250.14      3.36 o 
   2   4   6     1478.28     1456.63     19.19 o 
   3   4   6     1441.18     1471.53     19.69 o 
   4   4   6       86.78       82.44      2.35 o 
   5   4   6       79.14       78.08      2.51 o 
  -5   5   6       97.79       97.26      4.08 o 
  -4   5   6       37.05       39.07      2.07 o 
  -3   5   6      376.89      365.22      4.60 o 
  -2   5   6       12.60       19.85      1.16 o 
  -1   5   6      204.92      217.62      2.89 o 
   0   5   6      215.51      190.41      2.58 o 
   1   5   6      313.76      313.21      4.44 o 
   2   5   6      586.23      563.26      9.91 o 
   3   5   6      534.42      521.68      7.76 o 
   4   5   6       52.25       52.78      1.99 o 
   5   5   6        4.98        3.15      1.33 o 
  -5   6   6        0.08       -0.16      1.72 o 
  -4   6   6       16.03       18.92      1.74 o 
  -3   6   6       57.64       63.96      2.86 o 
  -2   6   6       59.72       47.93      1.68 o 
  -1   6   6       12.71       18.25      1.11 o 
   0   6   6      535.20      607.86      7.13 o 
   1   6   6      284.45      228.60      2.88 o 
   2   6   6      703.12      651.88      9.17 o 
   3   6   6       95.74       92.58      2.43 o 
   4   6   6        4.56        5.12      1.15 o 
   5   6   6       19.10       21.34      2.03 o 
  -5   7   6        7.14       10.05      1.70 o 
  -4   7   6       84.85       83.14      2.81 o 
  -3   7   6      335.77      341.59      5.73 o 
  -2   7   6       76.64       71.65      1.90 o 
  -1   7   6     1219.86     1182.61     15.50 o 
   0   7   6      855.55      854.25     11.40 o 
   1   7   6      489.05      490.01      6.04 o 
   2   7   6      402.33      376.69      5.77 o 
   3   7   6      736.93      739.34     12.94 o 
   4   7   6        9.08        7.80      1.43 o 
   5   7   6        8.13        5.89      1.68 o 
  -5   8   6       10.03        7.86      1.97 o 
  -4   8   6        8.98       11.23      1.93 o 
  -3   8   6       38.57       37.79      2.45 o 
  -2   8   6      102.50       98.11      2.32 o 
  -1   8   6       49.87       55.96      2.24 o 
   0   8   6        5.35        5.15      1.10 o 
   1   8   6       50.55       47.55      2.09 o 
   2   8   6      504.10      470.88      8.61 o 
   3   8   6        3.67        3.62      1.00 o 
   4   8   6       37.72       33.07      1.72 o 
   5   8   6        0.52        0.71      1.32 o 
  -5   9   6       10.74       14.94      2.41 o 
  -4   9   6       17.74       22.36      2.41 o 
  -3   9   6        0.48        1.36      1.22 o 
  -2   9   6        1.05        2.03      1.08 o 
  -1   9   6       20.39       17.85      1.55 o 
   0   9   6       40.05       37.22      2.00 o 
   1   9   6       15.70       15.61      1.61 o 
   2   9   6       43.88       44.06      2.19 o 
   3   9   6       32.95       34.20      2.00 o 
   4   9   6      242.43      248.29      5.81 o 
  -4  10   6        5.23       12.53      2.99 o 
  -3  10   6       10.27       10.90      2.02 o 
  -2  10   6       15.27       16.08      2.18 o 
  -1  10   6      807.82      780.09     13.29 o 
   0  10   6      352.57      342.59      6.72 o 
   1  10   6     1216.30     1203.06     19.74 o 
   2  10   6        2.25        0.55      1.18 o 
   3  10   6       14.50       14.33      1.74 o 
   4  10   6        9.89       12.34      1.87 o 
  -4  11   6        4.17        2.12      2.55 o 
  -3  11   6        0.26        0.53      1.89 o 
  -2  11   6        6.04        5.99      1.39 o 
  -1  11   6      116.45      102.94      3.15 o 
   0  11   6      270.06      250.53      5.46 o 
   1  11   6        2.21        2.01      1.28 o 
   2  11   6        6.90        9.80      1.54 o 
   3  11   6      162.42      155.66      4.37 o 
   4  11   6       56.01       55.69      2.91 o 
  -3  12   6        0.88        0.71      1.75 o 
  -2  12   6      121.30      134.51      5.05 o 
  -1  12   6      103.45       97.16      3.15 o 
   0  12   6      108.29       96.32      3.17 o 
   1  12   6      669.47      621.80     11.41 o 
   2  12   6       23.10       28.37      2.10 o 
   3  12   6        1.90        4.35      2.74 o 
  -3  13   6       28.58       31.32      3.22 o 
  -2  13   6       20.66       21.14      1.98 o 
  -1  13   6        2.84        1.37      1.21 o 
   0  13   6       41.89       36.10      2.93 o 
   1  13   6       40.09       39.05      2.36 o 
   2  13   6       38.39       38.90      3.02 o 
  -2  14   6        0.85        0.66      1.49 o 
  -1  14   6        0.90       -0.49      1.25 o 
   0  14   6        1.86       -0.51      1.36 o 
   1  14   6       14.56       20.21      2.06 o 
  -1  15   6       55.66       59.96      4.02 o 
   0  15   6        4.83        7.70      2.37 o 
  -5   0   7       16.92       15.06      2.14 o 
  -3   0   7      294.77      270.97      5.66 o 
  -1   0   7     1359.22     1389.42     23.51 o 
   1   0   7     5388.07     5168.89     80.27 o 
   3   0   7      989.97      910.78     16.43 o 
   5   0   7       16.79       19.76      3.06 o 
  -6   1   7        5.96        7.44      1.49 o 
  -5   1   7        6.20        4.38      1.20 o 
  -4   1   7       97.27       88.36      2.60 o 
  -3   1   7      289.24      293.68      3.89 o 
  -2   1   7      105.02       87.27      1.19 o 
  -1   1   7      476.02      499.34      5.63 o 
   0   1   7     2581.59     2842.53     32.34 o 
   1   1   7     1859.50     1961.03     25.32 o 
   2   1   7       10.30       13.32      0.77 o 
   3   1   7      315.97      291.64      5.53 o 
   4   1   7      114.32      111.42      3.24 o 
   5   1   7       11.63       12.76      2.69 o 
  -6   2   7        0.81        0.61      1.65 o 
  -5   2   7        1.28        2.49      1.46 o 
  -4   2   7       90.61       88.49      2.21 o 
  -3   2   7        2.10        1.56      0.68 o 
  -2   2   7      553.47      579.33      5.41 o 
  -1   2   7       12.76       16.50      0.57 o 
   0   2   7     4347.45     4552.70     47.37 o 
   1   2   7      226.98      191.07      2.65 o 
   2   2   7      307.94      305.08      4.10 o 
   3   2   7       63.22       62.34      1.50 o 
   4   2   7      655.78      630.67     20.65 o 
   5   2   7       59.01       64.58      2.99 o 
  -6   3   7        4.68        6.35      2.09 o 
  -5   3   7        2.62       11.58      2.90 o 
  -4   3   7       18.24       22.36      1.43 o 
  -3   3   7       22.40       24.67      1.07 o 
  -2   3   7     1372.56     1357.97     12.96 o 
  -1   3   7      331.07      304.63      3.18 o 
   0   3   7       21.29       26.98      1.48 o 
   1   3   7       32.30       20.87      0.93 o 
   2   3   7     2042.31     2071.37     23.94 o 
   3   3   7      341.38      316.64      5.16 o 
   4   3   7       42.64       47.57      4.92 o 
   5   3   7        0.40        0.60      1.45 o 
  -5   4   7      140.73      147.71      3.77 o 
  -4   4   7        2.84        3.08      0.98 o 
  -3   4   7       51.29       45.87      1.54 o 
  -2   4   7     1901.71     1962.19     18.54 o 
  -1   4   7      742.34      685.46      6.70 o 
   0   4   7     1794.66     1913.80     19.38 o 
   1   4   7      535.13      496.99     10.99 o 
   2   4   7       32.50       26.16      3.12 o 
   3   4   7       32.77       25.47      1.53 o 
   4   4   7       14.53       19.78      1.45 o 
   5   4   7       12.86       13.78      1.54 o 
  -5   5   7        0.86        0.99      1.78 o 
  -4   5   7       21.78       29.08      3.80 o 
  -3   5   7       29.07       38.83      1.25 o 
  -2   5   7      210.81      210.28      2.51 o 
  -1   5   7     3366.15     3426.38     31.93 o 
   0   5   7      397.50      405.96      4.53 o 
   1   5   7     1583.49     1605.03     18.59 o 
   2   5   7        8.43        8.15      1.26 o 
   3   5   7      547.25      522.05      7.80 o 
   4   5   7      135.32      129.94      3.08 o 
   5   5   7      130.10      139.98      3.47 o 
  -5   6   7       28.17       29.40      2.75 o 
  -4   6   7      118.10      118.98      3.29 o 
  -3   6   7        0.98        3.21      0.96 o 
  -2   6   7       52.43       53.15      1.57 o 
  -1   6   7      658.22      670.94      9.08 o 
   0   6   7       23.30       22.47      0.94 o 
   1   6   7      560.23      528.96      5.85 o 
   2   6   7      158.86      165.85      3.12 o 
   3   6   7      757.46      751.80     10.72 o 
   4   6   7       39.25       38.28      2.82 o 
   5   6   7       38.47       34.43      2.27 o 
  -5   7   7        3.58        2.77      1.52 o 
  -4   7   7       25.93       28.26      2.81 o 
  -3   7   7       10.47       11.16      1.15 o 
  -2   7   7       63.92       63.33      1.81 o 
  -1   7   7       30.52       30.00      1.33 o 
   0   7   7       63.73       47.64      1.49 o 
   1   7   7      543.18      540.37      7.78 o 
   2   7   7      421.07      403.32      5.33 o 
   3   7   7      103.76       91.08      3.27 o 
   4   7   7       28.49       24.58      1.86 o 
   5   7   7        1.64        2.82      1.48 o 
  -5   8   7        1.42        3.81      1.63 o 
  -4   8   7       56.75       52.08      2.45 o 
  -3   8   7       29.68       32.63      1.72 o 
  -2   8   7      169.63      155.61      3.04 o 
  -1   8   7       50.79       47.37      2.04 o 
   0   8   7     1411.92     1339.15     21.27 o 
   1   8   7      316.94      316.68      8.44 o 
   2   8   7       36.08       37.55      2.09 o 
   3   8   7        3.28        1.56      1.17 o 
   4   8   7       49.85       49.23      1.98 o 
  -4   9   7       63.63       71.57      3.38 o 
  -3   9   7      147.23      144.61      3.39 o 
  -2   9   7       85.47       79.81      2.18 o 
  -1   9   7      735.79      697.69     11.86 o 
   0   9   7      349.72      314.96      6.76 o 
   1   9   7       83.25       81.60      2.79 o 
   2   9   7        0.98       -1.04      1.04 o 
   3   9   7       37.58       42.80      3.50 o 
   4   9   7        0.69        2.50      2.17 o 
  -4  10   7        0.04       -0.39      2.44 o 
  -3  10   7      151.55      205.59      6.83 o 
  -2  10   7       11.12       18.56      2.25 o 
  -1  10   7       14.53       16.06      1.66 o 
   0  10   7       60.05       63.27      5.51 o 
   1  10   7      659.12      680.31     11.95 o 
   2  10   7       24.57       33.89      2.13 o 
   3  10   7      172.95      165.36      6.16 o 
   4  10   7        0.65       -0.08      1.38 o 
  -4  11   7        0.00       -2.39      2.39 o 
  -3  11   7       37.21       37.63      3.17 o 
  -2  11   7      202.71      194.37      4.67 o 
  -1  11   7       95.18       95.84      3.14 o 
   0  11   7        2.55        2.75      1.20 o 
   1  11   7       13.44       15.19      2.74 o 
   2  11   7        0.38       -1.19      1.19 o 
   3  11   7       51.01       50.46      2.60 o 
   4  11   7        6.03        5.63      2.71 o 
  -3  12   7        0.28        2.25      1.75 o 
  -2  12   7        5.85        7.22      1.93 o 
  -1  12   7       40.81       38.93      2.14 o 
   0  12   7        1.92        3.65      1.35 o 
   1  12   7        7.75       16.86      2.78 o 
   2  12   7       21.61       25.48      2.15 o 
   3  12   7       96.25      101.83      3.71 o 
  -3  13   7        5.47        8.53      2.37 o 
  -2  13   7       47.95       40.94      2.43 o 
  -1  13   7        0.44        0.57      2.30 o 
   0  13   7       20.56       22.42      1.97 o 
   1  13   7        6.50       12.70      1.82 o 
   2  13   7      253.70      254.00      6.16 o 
  -2  14   7       16.15       25.87      2.19 o 
  -1  14   7        5.72        5.97      1.52 o 
   0  14   7        6.46        6.50      1.76 o 
   1  14   7       35.33       33.25      2.44 o 
  -1  15   7       70.47       72.61      4.42 o 
  -6   0   8        4.67        5.88      2.08 o 
  -4   0   8        0.65        0.90      1.36 o 
  -2   0   8     3336.10     3136.91     88.67 o 
   0   0   8      870.97      887.26     22.61 o 
   2   0   8     4052.57     4218.20     95.26 o 
   4   0   8     1132.71     1034.78     25.64 o 
  -6   1   8       13.47       14.42      1.69 o 
  -5   1   8       70.93       72.02      2.34 o 
  -4   1   8        0.07        0.49      0.90 o 
  -3   1   8       60.65       63.43      1.74 o 
  -2   1   8      135.47      126.22      1.81 o 
  -1   1   8      728.45      678.19      6.56 o 
   0   1   8      623.97      673.22      7.99 o 
   1   1   8     3108.24     3297.21     42.20 o 
   2   1   8       47.53       53.82      2.03 o 
   3   1   8      111.42      115.24      1.87 o 
   4   1   8       18.60       20.57      1.92 o 
   5   1   8        2.49        2.87      1.24 o 
  -6   2   8        1.40       -0.67      1.86 o 
  -5   2   8        9.54       10.08      1.54 o 
  -4   2   8      113.23      108.14      2.46 o 
  -3   2   8       20.42       23.33      1.24 o 
  -2   2   8       24.65       24.99      1.62 o 
  -1   2   8     1065.87     1137.43     10.81 o 
   0   2   8     2135.81     2222.85     23.14 o 
   1   2   8      635.36      587.99      7.11 o 
   2   2   8        2.68        0.72      0.75 o 
   3   2   8       17.80       23.26      1.46 o 
   4   2   8       89.58       88.07      2.96 o 
   5   2   8      102.86      101.41      3.70 o 
  -6   3   8        0.01       -1.67      1.67 o 
  -5   3   8       86.34       93.17      2.95 o 
  -4   3   8      124.23      130.46      2.74 o 
  -3   3   8      185.27      184.99      2.81 o 
  -2   3   8     1366.69     1375.57     13.13 o 
  -1   3   8      101.25       88.01      1.23 o 
   0   3   8     1004.15     1194.83     12.62 o 
   1   3   8      118.01      109.65      1.81 o 
   2   3   8     1139.16     1144.36     15.31 o 
   3   3   8     1887.85     1828.01     24.22 o 
   4   3   8        3.86        2.22      0.96 o 
   5   3   8        4.13        1.39      1.62 o 
  -5   4   8        3.39        6.94      1.44 o 
  -4   4   8        3.41        2.91      1.04 o 
  -3   4   8      126.07      127.43      2.53 o 
  -2   4   8      396.08      411.72      4.34 o 
  -1   4   8     1081.22     1095.48     10.50 o 
   0   4   8       32.28       32.53      0.95 o 
   1   4   8       23.86       31.24      1.06 o 
   2   4   8       95.85       90.80      2.11 o 
   3   4   8     1667.20     1604.77     21.43 o 
   4   4   8        4.25        4.79      1.25 o 
   5   4   8       27.85       28.55      1.77 o 
  -5   5   8       15.39       12.30      2.29 o 
  -4   5   8       41.20       47.49      4.61 o 
  -3   5   8       41.49       45.30      1.57 o 
  -2   5   8       68.40       60.34      1.16 o 
  -1   5   8        0.01        3.17      0.43 o 
   0   5   8     3568.66     3718.98     37.32 o 
   1   5   8      119.58      138.24      2.43 o 
   2   5   8      830.34      852.87     11.72 o 
   3   5   8        7.61        6.54      1.12 o 
   4   5   8      860.04      857.82     12.38 o 
   5   5   8       12.24       18.32      1.83 o 
  -5   6   8        3.71        1.12      1.49 o 
  -4   6   8        1.79        3.73      1.31 o 
  -3   6   8      447.76      438.58      7.47 o 
  -2   6   8       13.74       15.27      1.08 o 
  -1   6   8       40.26       36.66      1.20 o 
   0   6   8      602.37      605.94      6.57 o 
   1   6   8      626.63      602.94      6.61 o 
   2   6   8      228.13      252.91      4.24 o 
   3   6   8      106.87      107.23      2.93 o 
   4   6   8       20.38       22.56      2.08 o 
   5   6   8       13.70       14.65      1.83 o 
  -5   7   8        0.27       -0.37      1.55 o 
  -4   7   8        0.68        1.82      1.30 o 
  -3   7   8       16.83       20.70      1.62 o 
  -2   7   8      791.58      767.61      9.38 o 
  -1   7   8      192.50      175.34      3.25 o 
   0   7   8      144.78      143.77      2.40 o 
   1   7   8        6.85       10.98      0.99 o 
   2   7   8     1018.52      990.06     11.70 o 
   3   7   8       96.16       80.29      4.32 o 
   4   7   8       38.38       38.24      2.23 o 
   5   7   8       12.84       18.15      2.46 o 
  -5   8   8        5.13        5.92      1.80 o 
  -4   8   8       36.43       37.05      2.66 o 
  -3   8   8       66.30       71.23      3.02 o 
  -2   8   8      110.65      112.11      2.27 o 
  -1   8   8      991.53     1001.38     13.40 o 
   0   8   8     1409.52     1395.20     16.31 o 
   1   8   8      727.69      751.72     19.71 o 
   2   8   8      173.43      172.57      4.20 o 
   3   8   8        4.90        4.97      1.30 o 
   4   8   8        4.46        4.73      1.21 o 
  -4   9   8       29.28       34.64      2.68 o 
  -3   9   8       20.28       23.01      2.15 o 
  -2   9   8      131.55      139.13      3.59 o 
  -1   9   8      133.50      137.80      4.88 o 
   0   9   8      179.46      175.85      4.46 o 
   1   9   8     1162.75     1128.41     18.50 o 
   3   9   8      152.13      157.83      4.22 o 
   4   9   8        5.16        6.23      1.47 o 
  -4  10   8        6.62        6.00      2.78 o 
  -3  10   8        9.74        7.41      2.76 o 
  -2  10   8      259.93      263.79      5.63 o 
  -1  10   8        4.17        6.01      1.29 o 
   0  10   8       52.59       51.00      2.27 o 
   1  10   8        4.53        4.16      1.38 o 
   2  10   8      329.90      320.85     13.21 o 
   3  10   8        2.07        2.64      1.54 o 
   4  10   8       44.39       46.31      2.62 o 
  -4  11   8        0.62        1.15      2.58 o 
  -3  11   8        0.83       -1.45      2.16 o 
  -2  11   8        7.62        5.67      1.46 o 
  -1  11   8       91.13       89.62      2.94 o 
   0  11   8        7.05        7.83      1.41 o 
   1  11   8        0.04       -1.14      1.14 o 
   2  11   8        7.32        7.11      1.56 o 
   3  11   8       15.05       19.30      2.03 o 
  -3  12   8        0.65       -0.71      2.02 o 
  -2  12   8       32.21       34.42      2.44 o 
  -1  12   8        0.41        1.22      2.06 o 
   0  12   8      185.32      166.69      4.34 o 
   1  12   8       40.32       43.06      2.47 o 
   2  12   8       48.05       46.79      2.58 o 
   3  12   8       10.09       15.45      2.82 o 
  -2  13   8       84.74       80.33      3.04 o 
  -1  13   8       26.96       29.57      2.06 o 
   0  13   8        0.25       -0.25      1.71 o 
   1  13   8      105.18      108.77      3.71 o 
   2  13   8       83.78       82.76      3.39 o 
  -2  14   8        0.16        0.60      1.87 o 
  -1  14   8       82.33       75.68      3.02 o 
   0  14   8       45.39       61.80     10.60 o 
   1  14   8       83.17       79.12      3.28 o 
  -5   0   9        1.10       -1.05      1.52 o 
  -3   0   9      102.67      107.27      3.04 o 
  -1   0   9        1.87       -0.15      0.83 o 
   1   0   9        0.75        0.57      0.63 o 
   3   0   9      255.37      255.79      5.67 o 
   5   0   9       19.54       14.37      2.64 o 
  -6   1   9        3.53        3.36      1.54 o 
  -5   1   9        3.35        5.62      1.28 o 
  -4   1   9       38.57       37.37      1.58 o 
  -3   1   9      162.30      160.60      2.77 o 
  -2   1   9     1405.06     1409.71     17.11 o 
  -1   1   9      469.74      471.59      4.69 o 
   0   1   9     3413.82     3429.03     38.99 o 
   1   1   9        0.57        4.92      0.71 o 
   2   1   9      128.38      111.50      2.33 o 
   3   1   9      752.68      738.97     12.13 o 
   4   1   9        1.26        5.00      1.44 o 
   5   1   9       80.87       82.18      3.30 o 
  -6   2   9        1.26        0.67      2.18 o 
  -5   2   9        0.41        1.48      1.17 o 
  -4   2   9       31.20       32.82      1.53 o 
  -3   2   9      132.73      135.96      2.28 o 
  -2   2   9     4077.08     4152.26     36.19 o 
  -1   2   9      674.56      700.63      9.07 o 
   0   2   9     2485.15     2623.49     27.30 o 
   1   2   9     7669.51     8329.90     94.63 o 
   2   2   9      146.79      144.80      2.77 o 
   3   2   9      273.50      243.23      4.31 o 
   4   2   9        0.10        0.88      0.92 o 
   5   2   9       81.62       80.99      3.29 o 
  -5   3   9        0.88        2.64      1.44 o 
  -4   3   9       45.59       47.89      1.76 o 
  -3   3   9       45.83       40.75      1.53 o 
  -2   3   9     1544.36     1575.37     14.98 o 
  -1   3   9     1135.75     1119.84     11.62 o 
   0   3   9      901.39      980.74     12.11 o 
   1   3   9      390.19      394.31      5.02 o 
   2   3   9       55.18       47.24      1.55 o 
   3   3   9     2205.29     2265.56     29.75 o 
   4   3   9        0.21       -0.67      0.76 o 
   5   3   9        7.73       13.49      1.94 o 
  -5   4   9       11.83       16.31      1.95 o 
  -4   4   9       62.33       69.21      4.14 o 
  -3   4   9       12.36       14.43      1.11 o 
  -2   4   9      534.06      554.76      5.65 o 
  -1   4   9      738.33      693.17      6.81 o 
   0   4   9     1531.00     1593.16     16.29 o 
   1   4   9     1698.77     1978.64     31.42 o 
   2   4   9      828.65      811.61     11.21 o 
   3   4   9      251.85      232.40      3.67 o 
   4   4   9       84.33       72.46      2.24 o 
   5   4   9        4.51        4.65      3.19 o 
  -5   5   9       22.29       26.81      2.68 o 
  -4   5   9        0.00       -0.63      1.07 o 
  -3   5   9       20.49       23.76      1.30 o 
  -2   5   9        2.97        7.29      0.62 o 
  -1   5   9      149.64      141.42      1.80 o 
   0   5   9      428.39      485.32      5.39 o 
   1   5   9       10.76       11.57      0.73 o 
   2   5   9      631.14      599.00      8.75 o 
   3   5   9        7.91       10.27      1.01 o 
   4   5   9       29.01       24.61      1.62 o 
   5   5   9       58.34       63.26      2.39 o 
  -5   6   9       15.75       17.64      1.96 o 
  -4   6   9        3.53        4.20      1.40 o 
  -3   6   9        4.02        6.69      1.29 o 
  -2   6   9      373.05      352.28      4.31 o 
  -1   6   9      716.80      714.89      8.64 o 
   0   6   9        6.19       11.41      1.43 o 
   1   6   9      154.69      171.76      2.68 o 
   2   6   9       24.13       25.16      1.40 o 
   3   6   9        0.09        0.04      0.77 o 
   4   6   9       17.19       22.69      1.53 o 
   5   6   9       31.67       34.57      3.77 o 
  -5   7   9        1.31        0.40      1.48 o 
  -4   7   9        7.53        7.55      1.51 o 
  -3   7   9        5.99        5.42      1.21 o 
  -2   7   9      216.36      210.26      3.00 o 
  -1   7   9      268.05      241.19      4.84 o 
   0   7   9       87.06       98.39      1.94 o 
   1   7   9       90.08       89.42      1.90 o 
   2   7   9      201.32      206.55      3.28 o 
   3   7   9       87.05       89.18      2.93 o 
   4   7   9      144.64      151.59      5.41 o 
   5   7   9       10.90       13.20      2.67 o 
  -5   8   9        6.97       10.15      2.15 o 
  -4   8   9       21.71       24.50      2.04 o 
  -3   8   9      126.05      114.69      3.14 o 
  -2   8   9      133.29      135.65      2.57 o 
  -1   8   9      107.45      110.02      2.23 o 
   0   8   9       36.57       35.57      1.36 o 
   1   8   9       72.77       63.47      2.41 o 
   2   8   9      187.62      167.54      4.11 o 
   3   8   9       13.98       21.55      4.62 o 
   4   8   9       16.28       18.92      1.58 o 
  -4   9   9        1.60        3.35      1.72 o 
  -3   9   9      180.45      177.78      6.15 o 
  -2   9   9      215.26      228.59     11.04 o 
  -1   9   9      129.67      127.81      2.87 o 
   0   9   9      326.27      325.97      5.42 o 
   1   9   9      827.27      790.11     13.47 o 
   2   9   9        7.20        5.67      1.29 o 
   3   9   9       27.17       27.97      2.47 o 
   4   9   9       39.54       37.93      2.31 o 
  -4  10   9        0.61        0.71      2.32 o 
  -3  10   9       78.54       69.64      4.90 o 
  -2  10   9      345.42      336.75      8.89 o 
  -1  10   9        7.74        6.72      1.10 o 
   0  10   9       61.47       62.77      2.13 o 
   1  10   9      139.58      131.63      3.61 o 
   2  10   9        2.35        4.39      1.34 o 
   3  10   9       13.61       14.49      1.79 o 
   4  10   9      132.73      127.84      4.06 o 
  -4  11   9       35.01       35.26      4.19 o 
  -3  11   9        6.60        6.76      2.85 o 
  -2  11   9       24.42       27.98      2.06 o 
  -1  11   9       38.43       35.28      1.75 o 
   0  11   9      158.30      163.53      3.55 o 
   1  11   9       47.81       59.15      2.59 o 
   2  11   9      172.36      151.89      4.23 o 
   3  11   9        0.48        0.24      1.36 o 
  -3  12   9        1.97        1.93      2.55 o 
  -2  12   9        1.41        1.75      1.13 o 
  -1  12   9        0.05       -0.17      1.00 o 
   0  12   9      155.00      158.43     12.60 o 
   1  12   9      135.63      138.57      4.10 o 
   2  12   9        5.42        8.46      1.69 o 
   3  12   9       42.43       42.17      2.66 o 
  -2  13   9       52.22       52.18      2.77 o 
  -1  13   9        8.91        7.97      1.63 o 
   0  13   9       54.11       51.61      2.54 o 
   1  13   9       21.51       22.63      2.21 o 
   2  13   9       20.98       27.21      2.44 o 
  -2  14   9        4.12        2.27      1.99 o 
  -1  14   9      112.07       99.14      2.99 o 
   0  14   9       95.95       98.78      3.55 o 
   1  14   9        0.02        1.47      1.58 o 
  -6   0  10        0.05        1.43      2.25 o 
  -4   0  10       13.70       14.02      1.76 o 
  -2   0  10     6008.87     6032.51    100.49 o 
   0   0  10     1804.23     1759.77     32.47 o 
   2   0  10       73.35       75.92      3.38 o 
   4   0  10      223.70      203.31      7.22 o 
  -6   1  10       17.82       19.53      3.27 o 
  -5   1  10       56.73       50.05      2.00 o 
  -4   1  10       37.88       36.12      1.58 o 
  -3   1  10       10.52       13.30      0.89 o 
  -2   1  10     4900.80     4797.38     56.50 o 
  -1   1  10     1242.12     1282.18     15.29 o 
   0   1  10        4.59        4.88      1.50 o 
   1   1  10       39.16       57.16      2.02 o 
   2   1  10     3788.71     3611.64     46.42 o 
   3   1  10      927.41      887.91     12.44 o 
   4   1  10        0.90        3.73      1.91 o 
   5   1  10       54.34       50.29      2.79 o 
  -5   2  10       17.07       21.08      1.84 o 
  -4   2  10       44.02       47.04      1.70 o 
  -3   2  10        0.19        0.07      0.63 o 
  -2   2  10        5.22        5.23      1.19 o 
  -1   2  10       53.51       63.59      1.09 o 
   0   2  10     1824.04     1948.91     22.38 o 
   1   2  10     2307.35     2618.90     29.96 o 
   2   2  10      441.92      453.88     10.44 o 
   3   2  10      109.18       96.22      2.48 o 
   4   2  10        8.34       11.26      1.76 o 
   5   2  10      102.47       94.85      3.60 o 
  -5   3  10       51.94       64.66      4.97 o 
  -4   3  10        0.03        0.13      0.91 o 
  -3   3  10      350.51      345.61      4.56 o 
  -2   3  10     1072.26     1008.73     11.64 o 
  -1   3  10      112.59      119.04      1.55 o 
   0   3  10      474.85      478.77      5.39 o 
   1   3  10        0.28       -0.44      0.48 o 
   2   3  10       35.80       42.75      1.55 o 
   3   3  10      601.93      574.01      8.56 o 
   4   3  10       50.90       47.93      1.87 o 
   5   3  10        0.00       -1.32      1.54 o 
  -5   4  10       35.46       32.28      2.64 o 
  -4   4  10       87.72       82.92      2.23 o 
  -3   4  10       86.06       91.96      2.15 o 
  -2   4  10      193.62      173.28      2.44 o 
  -1   4  10       19.91       24.41      0.88 o 
   0   4  10     8325.81     8778.55     88.07 o 
   1   4  10     1557.04     1553.49     18.09 o 
   2   4  10        0.25       -0.76      0.76 o 
   3   4  10       19.49       23.28      1.48 o 
   4   4  10      287.29      265.36      4.89 o 
   5   4  10       56.55       52.50      2.25 o 
  -5   5  10        0.06        1.61      1.93 o 
  -4   5  10       30.28       28.21      1.89 o 
  -3   5  10        3.03        2.87      1.13 o 
  -2   5  10        2.43        4.16      0.63 o 
  -1   5  10       14.07       14.97      0.80 o 
   0   5  10      591.32      636.82      6.90 o 
   1   5  10        3.85        7.57      1.07 o 
   2   5  10      722.47      707.50     12.19 o 
   3   5  10       84.76       78.97      2.23 o 
   4   5  10       43.04       43.63      1.94 o 
   5   5  10        3.79        3.93      1.32 o 
  -5   6  10        0.19       -0.71      1.39 o 
  -4   6  10      135.53      127.69      3.48 o 
  -3   6  10      139.04      140.52      3.38 o 
  -2   6  10       42.80       47.24      1.47 o 
  -1   6  10       73.13       66.07      1.54 o 
   0   6  10     1343.86     1348.08     13.97 o 
   1   6  10     1246.62     1309.45     13.68 o 
   2   6  10      227.02      218.34      3.92 o 
   3   6  10       74.90       69.08      2.08 o 
   4   6  10      204.13      204.05      5.14 o 
   5   6  10        0.74       -0.11      1.31 o 
  -5   7  10        0.18        1.32      1.51 o 
  -4   7  10        0.02        1.64      1.34 o 
  -3   7  10       59.14       60.89      2.28 o 
  -2   7  10        0.01        1.00      0.98 o 
  -1   7  10        4.64       11.15      0.87 o 
   0   7  10        0.04        1.61      0.66 o 
   1   7  10      148.28      135.88      2.81 o 
   2   7  10       91.00       89.63      2.03 o 
   3   7  10      214.45      223.56      5.13 o 
   4   7  10       14.89       19.98      1.90 o 
  -5   8  10        2.00       -0.03      1.53 o 
  -4   8  10       87.19       82.97      3.54 o 
  -3   8  10       30.33       27.42      1.86 o 
  -2   8  10      608.31      602.00     10.70 o 
  -1   8  10      684.73      675.53      8.42 o 
   0   8  10      268.34      278.37      4.05 o 
   1   8  10       13.89       13.80      1.67 o 
   2   8  10       93.27       86.85      3.01 o 
   3   8  10      119.48      115.81      5.90 o 
  -4   9  10       13.81       14.54      2.37 o 
  -3   9  10       39.94       43.10      2.67 o 
  -2   9  10       82.20       80.71      3.56 o 
  -1   9  10      173.42      165.16      3.35 o 
   0   9  10      255.71      249.04      4.46 o 
   1   9  10       34.15       40.51      4.69 o 
   2   9  10      664.42      664.79     11.78 o 
   3   9  10      439.98      427.95      8.45 o 
   4   9  10        0.70        1.76      1.54 o 
  -4  10  10        0.85       -0.92      1.63 o 
  -3  10  10        0.82       -0.67      1.93 o 
  -2  10  10       11.12       14.14      2.90 o 
  -1  10  10       43.82       40.42      1.75 o 
   0  10  10       15.91       15.23      1.87 o 
   1  10  10       18.41       15.55      2.51 o 
   2  10  10        0.24       -0.09      2.08 o 
   3  10  10       23.98       25.93      2.14 o 
   4  10  10       37.70       37.47      2.51 o 
  -3  11  10       12.02       15.50      3.17 o 
  -2  11  10        9.71       12.90      2.62 o 
  -1  11  10      223.36      212.13      4.86 o 
   0  11  10        5.22        2.14      1.27 o 
   1  11  10       18.85       21.04      1.85 o 
   2  11  10       34.30       37.15      4.77 o 
   3  11  10       30.50       42.55      2.59 o 
  -3  12  10        2.51        0.48      2.48 o 
  -2  12  10        0.16        0.58      2.21 o 
  -1  12  10      143.25      143.85      3.42 o 
   0  12  10       22.02       22.92      1.68 o 
   1  12  10       71.90       82.42      3.17 o 
   2  12  10        0.03        2.09      2.32 o 
   3  12  10       38.46       46.76      4.14 o 
  -2  13  10        0.13       -0.19      1.94 o 
  -1  13  10       29.18       34.37      1.93 o 
   0  13  10       49.34       47.97      2.50 o 
   1  13  10        0.91       -0.68      1.46 o 
   2  13  10        9.48       10.50      3.12 o 
  -2  14  10        2.13        0.80      1.82 o 
  -1  14  10        2.31        3.54      1.33 o 
   0  14  10      133.57      124.27      4.00 o 
   1  14  10      113.68      115.26      3.97 o 
  -5   0  11      130.42      137.93      5.96 o 
  -3   0  11      298.52      292.00      6.21 o 
  -1   0  11     1597.54     1385.43     23.72 o 
   1   0  11     2789.60     3170.07     71.94 o 
   3   0  11      207.04      171.83      6.12 o 
   5   0  11        0.42       -2.16      2.32 o 
  -5   1  11       38.55       32.63      1.74 o 
  -4   1  11        0.53        0.17      0.88 o 
  -3   1  11        0.21        0.42      0.72 o 
  -2   1  11     1382.38     1290.98     15.80 o 
  -1   1  11      565.36      566.97      6.29 o 
   0   1  11      511.16      502.81      6.24 o 
   1   1  11      976.16     1041.26     15.46 o 
   2   1  11      192.25      196.87      3.54 o 
   3   1  11       97.28      109.63      5.08 o 
   4   1  11      422.84      387.31      8.10 o 
   5   1  11        5.82        5.27      1.80 o 
  -5   2  11       23.32       23.71      2.41 o 
  -4   2  11        8.76        8.48      1.14 o 
  -3   2  11      161.57      155.12      2.56 o 
  -2   2  11       54.38       61.35      3.28 o 
  -1   2  11      901.28      889.77      9.27 o 
   0   2  11      539.13      541.18      6.69 o 
   1   2  11        1.30        7.07      0.78 o 
   2   2  11        1.22        2.60      0.84 o 
   3   2  11      522.76      487.77      8.31 o 
   4   2  11       73.66       62.78      2.77 o 
   5   2  11       13.29       15.51      4.69 o 
  -5   3  11        0.33        2.06      1.29 o 
  -4   3  11       11.65       14.31      1.26 o 
  -3   3  11      137.80      140.51      2.46 o 
  -2   3  11      137.84      152.06      2.65 o 
  -1   3  11        5.76        3.01      0.41 o 
   0   3  11       69.98       54.67      3.31 o 
   1   3  11     1616.20     1507.12     17.58 o 
   2   3  11       11.56        7.27      0.96 o 
   3   3  11       17.52       18.29      1.41 o 
   4   3  11       20.49       20.34      1.46 o 
   5   3  11      135.47      145.99      4.54 o 
  -5   4  11        7.99       11.54      2.92 o 
  -4   4  11        0.39        1.48      0.96 o 
  -3   4  11      133.29      136.24      3.36 o 
  -2   4  11       65.11       67.00      1.95 o 
  -1   4  11       92.54       90.43      1.36 o 
   0   4  11       43.93       49.06      4.48 o 
   1   4  11      241.43      218.57      3.21 o 
   2   4  11     1669.74     1693.60     22.40 o 
   3   4  11      480.89      477.70      7.38 o 
   4   4  11      103.96       91.37      2.60 o 
   5   4  11       73.70       76.26      2.64 o 
  -5   5  11        0.18       -0.62      1.35 o 
  -4   5  11       26.50       33.12      3.99 o 
  -3   5  11      102.57       99.44      3.15 o 
  -2   5  11       40.42       40.01      1.17 o 
  -1   5  11      156.41      137.77      1.83 o 
   0   5  11      154.36      154.33      2.24 o 
   1   5  11       16.86       16.53      0.94 o 
   2   5  11      566.95      577.56     14.05 o 
   3   5  11       11.43       10.66      1.18 o 
   4   5  11       17.63       23.40      1.81 o 
   5   5  11        7.31        6.51      1.40 o 
  -5   6  11        2.65        1.57      1.61 o 
  -4   6  11       50.40       51.30      2.34 o 
  -3   6  11       20.07       21.47      1.68 o 
  -2   6  11       72.61       68.04      1.73 o 
  -1   6  11       77.52       86.93      1.99 o 
   0   6  11     1484.96     1389.63     14.42 o 
   1   6  11      182.62      187.35      2.64 o 
   2   6  11     1079.23     1036.85     14.24 o 
   3   6  11        1.82        0.86      1.17 o 
   4   6  11       87.81       92.53      7.35 o 
   5   6  11        1.51        1.07      1.61 o 
  -5   7  11       10.39        9.26      1.77 o 
  -4   7  11       59.97       69.71      4.36 o 
  -3   7  11       39.93       39.71      1.98 o 
  -2   7  11      136.03      135.05      2.59 o 
  -1   7  11      186.79      180.12      2.90 o 
   0   7  11      224.71      215.09      3.28 o 
   1   7  11     1564.48     1499.28     23.03 o 
   2   7  11      603.01      611.90      8.97 o 
   3   7  11       27.16       23.75      1.59 o 
   4   7  11        0.22       -0.01      1.14 o 
  -5   8  11        6.07        3.45      1.92 o 
  -4   8  11        0.57        2.39      1.51 o 
  -3   8  11       22.68       24.53      1.74 o 
  -2   8  11       84.11       65.63      6.43 o 
  -1   8  11       47.92       50.36      1.64 o 
   0   8  11       38.41       40.12      1.47 o 
   1   8  11      477.65      470.29      7.05 o 
   2   8  11      119.84      117.46      4.85 o 
   3   8  11      431.62      399.53      7.94 o 
   4   8  11       25.04       23.71      3.06 o 
  -4   9  11        1.93        1.40      1.77 o 
  -3   9  11       24.37       25.77      5.27 o 
  -2   9  11       13.54       15.50      1.76 o 
  -1   9  11        4.82        5.42      1.05 o 
   0   9  11       51.99       47.03      1.88 o 
   1   9  11       17.53       21.16      1.75 o 
   2   9  11       50.81       50.85      5.70 o 
   3   9  11      180.37      187.60      8.98 o 
   4   9  11       42.36       44.89      3.86 o 
  -4  10  11        0.79        1.06      1.89 o 
  -3  10  11        3.83        6.53      2.58 o 
  -2  10  11      139.92      137.42      4.01 o 
  -1  10  11       10.27       11.94      1.58 o 
   0  10  11      391.04      378.43      6.30 o 
   1  10  11       10.92        9.67      1.56 o 
   2  10  11        0.50        0.91      1.25 o 
   3  10  11       16.03       16.48      1.92 o 
  -3  11  11        0.44        1.43      2.44 o 
  -2  11  11      122.53      127.05      4.00 o 
  -1  11  11       90.71       85.56      2.54 o 
   0  11  11      268.86      252.23      4.99 o 
   1  11  11        0.61       -0.50      1.22 o 
   2  11  11      374.35      382.77      7.92 o 
   3  11  11       25.65       23.89      3.43 o 
  -3  12  11       10.21       13.04      3.17 o 
  -2  12  11       15.66       17.72      1.90 o 
  -1  12  11      191.62      167.87      3.77 o 
   0  12  11      217.97      205.02      7.85 o 
   1  12  11        1.23        3.01      1.54 o 
   2  12  11        2.22        2.44      1.48 o 
  -2  13  11        1.07        2.58      1.54 o 
  -1  13  11       10.90       14.15      1.55 o 
   0  13  11        0.67       -0.19      1.29 o 
   1  13  11       65.47       64.18      3.91 o 
   2  13  11        0.02       -1.38      1.83 o 
  -1  14  11        0.01       -0.71      1.27 o 
   0  14  11       28.25       28.80      2.33 o 
   1  14  11        5.28        6.44      2.55 o 
  -4   0  12       57.24       69.48      7.23 o 
  -2   0  12      511.11      519.46      9.77 o 
   0   0  12     4490.87     4294.82     71.68 o 
   2   0  12     1373.56     1294.10     30.73 o 
   4   0  12      180.90      170.75      6.58 o 
  -5   1  12        1.07        0.80      1.08 o 
  -4   1  12        1.29        0.25      0.87 o 
  -3   1  12       56.16       54.38      1.69 o 
  -2   1  12        3.48        9.93      1.24 o 
  -1   1  12      118.84      136.95      2.69 o 
   0   1  12        2.40        1.83      1.56 o 
   1   1  12        0.21        1.86      0.67 o 
   2   1  12      112.12      116.76      2.56 o 
   3   1  12      679.09      678.04     12.38 o 
   4   1  12       40.44       41.31      2.39 o 
   5   1  12       56.06       61.03      3.06 o 
  -5   2  12        1.08        0.57      1.24 o 
  -4   2  12        1.45        3.67      1.17 o 
  -3   2  12       46.08       49.97      3.16 o 
  -2   2  12        2.13        2.12      0.83 o 
  -1   2  12     1374.95     1386.07     14.23 o 
   0   2  12      377.11      327.10      4.35 o 
   1   2  12       18.12       14.97      0.82 o 
   2   2  12      429.58      418.74      7.18 o 
   3   2  12      374.82      327.75      5.48 o 
   4   2  12      248.17      237.38      5.72 o 
   5   2  12        2.89        3.31      1.73 o 
  -5   3  12        7.12       10.55      1.59 o 
  -4   3  12        6.38        8.40      2.06 o 
  -3   3  12      523.84      484.74      7.69 o 
  -2   3  12      169.66      164.79      2.81 o 
  -1   3  12      167.78      161.58      2.60 o 
   0   3  12       18.07       26.50      1.67 o 
   1   3  12     1266.28     1316.99     15.51 o 
   2   3  12      895.72      854.82     11.90 o 
   3   3  12      287.08      268.81      4.72 o 
   4   3  12        9.44        9.57      1.29 o 
   5   3  12       22.95       23.84      2.47 o 
  -5   4  12        0.10        0.03      2.75 o 
  -4   4  12        0.82        0.57      0.97 o 
  -3   4  12      106.86      101.02      2.64 o 
  -2   4  12       37.72       43.47      1.42 o 
  -1   4  12      708.48      691.30      6.87 o 
   0   4  12        0.87        0.21      0.66 o 
   1   4  12      732.41      731.09      8.97 o 
   2   4  12      330.62      317.82      5.21 o 
   3   4  12      113.46      113.19      2.76 o 
   4   4  12       16.72       15.88      2.03 o 
   5   4  12       61.07       68.13      3.30 o 
  -5   5  12        0.22        2.16      1.45 o 
  -4   5  12       10.38       14.60      1.63 o 
  -3   5  12      151.49      142.62      3.39 o 
  -2   5  12      666.89      624.13      8.19 o 
  -1   5  12       77.14       82.20      1.37 o 
   0   5  12     1124.77     1072.14     11.27 o 
   1   5  12       28.43       27.35      1.18 o 
   2   5  12     1588.37     1487.44     19.93 o 
   3   5  12       62.35       54.19      1.96 o 
   4   5  12      312.52      308.08      5.59 o 
   5   5  12        0.26        1.32      1.54 o 
  -5   6  12       15.57       18.07      1.95 o 
  -4   6  12        0.19        1.14      1.29 o 
  -3   6  12       23.60       25.07      1.72 o 
  -2   6  12        0.48        1.12      0.99 o 
  -1   6  12      178.24      174.44      2.52 o 
   0   6  12      100.45       99.51      2.54 o 
   1   6  12      229.05      220.30      4.09 o 
   2   6  12      225.72      232.38      4.23 o 
   3   6  12       56.14       56.17      2.41 o 
   4   6  12        0.05       -0.43      1.09 o 
  -5   7  12        2.08        5.28      1.64 o 
  -4   7  12        2.75        0.94      1.38 o 
  -3   7  12        2.70        1.77      1.44 o 
  -2   7  12        5.36        4.95      0.93 o 
  -1   7  12      143.65      147.40      2.58 o 
   0   7  12       12.97       14.91      0.96 o 
   1   7  12      152.90      154.53      3.11 o 
   2   7  12      237.43      225.36      4.15 o 
   3   7  12       33.14       31.45      1.73 o 
   4   7  12       22.62       24.07      2.05 o 
  -4   8  12       20.64       24.02      2.01 o 
  -3   8  12       53.95       53.12      2.27 o 
  -2   8  12       53.68       53.04      1.97 o 
  -1   8  12      774.85      726.96      9.06 o 
   0   8  12      397.78      401.84      5.46 o 
   1   8  12      124.17      131.45      3.30 o 
   2   8  12       21.31       19.95      1.74 o 
   3   8  12       58.72       63.44      4.78 o 
   4   8  12       80.56       77.90      4.32 o 
  -4   9  12        3.81        3.07      1.85 o 
  -3   9  12       18.92       20.87      2.66 o 
  -2   9  12      184.25      165.23      4.65 o 
  -1   9  12        1.58        1.01      0.90 o 
   0   9  12      126.06      123.73      2.90 o 
   1   9  12        8.87       15.84      1.65 o 
   2   9  12        2.15        2.28      1.28 o 
   3   9  12        6.19        6.87      1.56 o 
   4   9  12       71.13       82.28      3.38 o 
  -4  10  12       42.15       46.88      3.07 o 
  -3  10  12       14.44       12.24      2.87 o 
  -2  10  12       18.59       22.57      2.02 o 
  -1  10  12       33.78       31.67      2.35 o 
   0  10  12      494.26      520.31      8.12 o 
   1  10  12       29.42       32.62      2.06 o 
   2  10  12      320.06      309.65      6.68 o 
   3  10  12       20.73       26.06      3.13 o 
  -3  11  12       61.95       60.44      4.71 o 
  -2  11  12       22.04       25.91      2.12 o 
  -1  11  12        2.85        4.38      1.13 o 
   0  11  12        0.08        1.94      1.15 o 
   1  11  12       22.16       22.19      1.97 o 
   2  11  12       19.81       22.33      3.15 o 
   3  11  12       83.59       77.74      4.36 o 
  -3  12  12       10.96        9.96      2.99 o 
  -2  12  12        0.09        1.01      1.35 o 
  -1  12  12        0.05        0.68      2.12 o 
   0  12  12       11.36       22.11      2.02 o 
   1  12  12        0.04        0.21      1.36 o 
   2  12  12       24.41       28.63      2.37 o 
  -2  13  12        2.14        1.68      1.44 o 
  -1  13  12        5.15        7.17      1.37 o 
   0  13  12        0.85        2.15      1.45 o 
   1  13  12      265.06      288.72      6.72 o 
  -1  14  12        6.36       12.44      1.65 o 
   0  14  12        1.57        0.78      1.51 o 
  -5   0  13        7.64        7.60      2.20 o 
  -3   0  13      556.42      507.49      9.85 o 
  -1   0  13      401.70      395.71      7.63 o 
   1   0  13     1351.82     1359.74     31.99 o 
   3   0  13     1160.15     1030.60     25.48 o 
   5   0  13      195.22      205.31      8.03 o 
  -5   1  13        1.07        2.57      1.15 o 
  -4   1  13        1.27        0.72      0.94 o 
  -3   1  13      413.03      398.73      5.72 o 
  -2   1  13      118.27      102.52      2.12 o 
  -1   1  13      840.32      859.17     10.78 o 
   0   1  13      505.34      502.02      8.98 o 
   1   1  13      466.59      457.46      6.77 o 
   2   1  13       22.90       29.03      1.49 o 
   3   1  13      150.67      137.10      4.81 o 
   4   1  13       18.90       19.92      2.09 o 
   5   1  13       95.93      109.27      4.02 o 
  -5   2  13        9.61       10.47      1.55 o 
  -4   2  13        7.71       10.35      1.21 o 
  -3   2  13       16.44       15.70      1.19 o 
  -2   2  13      384.64      373.15      5.26 o 
  -1   2  13      187.32      168.17      2.23 o 
   0   2  13        5.40        2.88      0.67 o 
   1   2  13      316.16      287.95      4.03 o 
   2   2  13      978.39      998.78     13.77 o 
   3   2  13      136.39      136.42      3.68 o 
   4   2  13      115.34      111.90      3.69 o 
   5   2  13        5.53        6.57      1.84 o 
  -5   3  13        4.89        5.45      1.38 o 
  -4   3  13       42.97       42.17      1.99 o 
  -3   3  13       48.26       56.33      1.97 o 
  -2   3  13        4.19        3.54      0.77 o 
  -1   3  13      518.61      574.00      5.80 o 
   0   3  13      346.71      312.39      4.25 o 
   1   3  13      738.21      760.83      9.34 o 
   2   3  13     1477.81     1446.03     19.42 o 
   3   3  13      220.22      176.83      3.60 o 
   4   3  13       16.18       21.28      1.63 o 
   5   3  13        1.40        0.46      2.48 o 
  -5   4  13        2.88        7.40      2.00 o 
  -4   4  13        1.09        1.58      1.00 o 
  -3   4  13      334.71      321.14      4.92 o 
  -2   4  13       38.74       37.40      1.38 o 
  -1   4  13      295.73      292.43      3.38 o 
   0   4  13       17.13       18.71      1.18 o 
   1   4  13       45.19       44.42      1.63 o 
   2   4  13      857.36      799.48     11.31 o 
   3   4  13      201.64      191.57      3.81 o 
   4   4  13      108.61      112.30      2.97 o 
   5   4  13       46.94       51.30      2.96 o 
  -5   5  13        2.35        2.49      1.48 o 
  -4   5  13        0.22        0.55      1.29 o 
  -3   5  13       96.01       92.42      2.66 o 
  -2   5  13        9.99       10.49      0.96 o 
  -1   5  13      814.75      834.96      8.27 o 
   0   5  13      241.48      263.48      5.74 o 
   1   5  13      170.71      168.56      2.78 o 
   2   5  13        0.40        0.32      0.95 o 
   3   5  13      744.02      736.37     10.78 o 
   4   5  13       69.01       72.60      2.48 o 
   5   5  13       15.62       16.06      2.36 o 
  -5   6  13        0.26       -1.08      1.41 o 
  -4   6  13       94.39       88.96      3.71 o 
  -3   6  13       58.18       53.26      2.10 o 
  -2   6  13       38.50       35.77      1.74 o 
  -1   6  13      866.32      843.98      9.27 o 
   0   6  13        0.94        0.17      0.63 o 
   1   6  13      495.74      521.71      6.77 o 
   2   6  13       11.29       17.79      1.80 o 
   3   6  13       94.18      100.12      2.66 o 
   4   6  13        2.93        5.37      1.35 o 
  -5   7  13        0.09       -1.10      1.49 o 
  -4   7  13       46.68       49.46      2.34 o 
  -3   7  13      129.64      120.29      3.20 o 
  -2   7  13      216.11      209.42      4.24 o 
  -1   7  13       22.51       21.68      1.21 o 
   0   7  13      196.68      190.27      3.08 o 
   1   7  13      515.64      449.44      6.78 o 
   2   7  13        9.81        6.07      1.08 o 
   3   7  13      130.88      151.35     11.66 o 
   4   7  13      181.97      193.80      5.13 o 
  -4   8  13       13.64       18.32      1.89 o 
  -3   8  13        0.43        1.47      1.26 o 
  -2   8  13      228.73      215.99      5.40 o 
  -1   8  13      530.48      518.93      6.82 o 
   0   8  13      419.72      421.38      7.72 o 
   1   8  13      283.52      296.03      4.99 o 
   2   8  13        2.39        2.35      1.21 o 
   3   8  13        8.90        7.57      2.09 o 
   4   8  13      166.15      159.64      6.42 o 
  -4   9  13        0.15       -0.03      1.62 o 
  -3   9  13        1.28        3.11      1.58 o 
  -2   9  13       67.33       62.17      2.82 o 
  -1   9  13       11.50       11.09      1.49 o 
   0   9  13      275.76      270.05      5.17 o 
   1   9  13        8.92       12.63      1.52 o 
   2   9  13      134.82      142.15      5.59 o 
   3   9  13       30.76       30.27      2.52 o 
  -4  10  13        0.10        1.44      2.31 o 
  -3  10  13       54.30       52.29      2.90 o 
  -2  10  13        4.98        3.15      2.25 o 
  -1  10  13        0.27       -0.26      0.93 o 
   0  10  13      199.34      203.13      4.12 o 
   1  10  13       99.03      100.53      4.78 o 
   2  10  13       73.26       80.29      3.11 o 
   3  10  13       21.16       28.54      2.37 o 
  -3  11  13       14.31       13.36      3.10 o 
  -2  11  13        8.09        8.46      2.67 o 
  -1  11  13        2.53       -0.09      1.03 o 
   0  11  13        3.03        4.65      1.25 o 
   1  11  13        3.44        7.22      1.77 o 
   2  11  13        0.04        0.93      1.38 o 
   3  11  13       17.17       16.39      2.64 o 
  -2  12  13       18.11       21.30      3.33 o 
  -1  12  13       53.53       51.36      2.20 o 
   0  12  13      147.26      154.93      4.36 o 
   1  12  13      124.89      142.92      6.00 o 
   2  12  13      123.78      124.75      4.11 o 
  -2  13  13       15.56       17.04      3.31 o 
  -1  13  13        0.13       -0.02      1.21 o 
   0  13  13       26.61       26.71      2.29 o 
   1  13  13       87.71       94.24      3.65 o 
  -1  14  13        4.43        5.53      1.66 o 
   0  14  13       31.95       36.73      3.29 o 
  -4   0  14        0.19        1.45      1.32 o 
  -2   0  14       15.21       17.88      1.46 o 
   0   0  14      599.06      571.65     10.64 o 
   2   0  14      277.41      262.84      8.14 o 
   4   0  14      153.19      144.14      6.03 o 
  -5   1  14        0.56        0.11      1.08 o 
  -4   1  14       86.28       85.91      2.30 o 
  -3   1  14      281.99      291.57      5.35 o 
  -2   1  14       66.55       61.85      1.68 o 
  -1   1  14      144.58      134.55      2.81 o 
   0   1  14      245.99      238.86      4.53 o 
   1   1  14        3.46        3.18      1.11 o 
   2   1  14     1751.74     1743.86     23.19 o 
   3   1  14       20.76       13.66      2.63 o 
   4   1  14      237.64      223.69      8.94 o 
   5   1  14        1.64        0.28      1.67 o 
  -5   2  14        9.55       12.14      1.64 o 
  -4   2  14       22.31       21.96      1.43 o 
  -3   2  14      119.15      102.82      2.15 o 
  -2   2  14        8.84       10.30      1.09 o 
  -1   2  14     1688.26     1740.58     17.78 o 
   0   2  14     2317.17     2397.90     27.59 o 
   1   2  14        7.86       12.35      0.92 o 
   2   2  14     1720.73     1654.75     22.09 o 
   3   2  14       13.68       19.22      1.38 o 
   4   2  14       36.68       33.16      2.24 o 
   5   2  14        8.90       11.86      2.08 o 
  -5   3  14        0.29        1.00      1.25 o 
  -4   3  14        0.17        0.35      0.96 o 
  -3   3  14      697.78      653.73      7.96 o 
  -2   3  14      126.51      116.15      2.32 o 
  -1   3  14       13.53       10.65      0.80 o 
   0   3  14      230.95      249.45      3.61 o 
   1   3  14      461.52      446.79      5.88 o 
   2   3  14     1023.73     1054.88     14.55 o 
   3   3  14        5.47        4.81      1.10 o 
   4   3  14      143.13      144.30      4.15 o 
   5   3  14      216.29      294.80     40.67 o 
  -5   4  14        9.31       11.68      1.76 o 
  -4   4  14        5.19        9.46      1.17 o 
  -3   4  14        9.51       10.19      2.27 o 
  -2   4  14      376.10      345.29      5.02 o 
  -1   4  14      296.93      279.85      3.39 o 
   0   4  14     1343.00     1395.53     21.94 o 
   1   4  14      394.41      384.77      5.21 o 
   2   4  14      352.44      345.68      5.66 o 
   3   4  14      100.61       83.62      2.42 o 
   4   4  14       87.36       77.95      2.54 o 
   5   4  14       31.06       34.64      3.93 o 
  -5   5  14        0.84        0.30      1.42 o 
  -4   5  14        8.41        7.35      1.42 o 
  -3   5  14       31.98       24.35      1.60 o 
  -2   5  14        5.02        6.66      1.14 o 
  -1   5  14      125.52      125.23      1.83 o 
   0   5  14      152.97      157.80      2.70 o 
   1   5  14      382.57      375.46      5.14 o 
   2   5  14      532.42      502.19     12.25 o 
   3   5  14        0.29       -0.76      0.99 o 
   4   5  14        7.44       10.52      1.55 o 
  -5   6  14        0.54        1.91      1.75 o 
  -4   6  14        8.45        8.89      1.55 o 
  -3   6  14        0.33        0.78      1.09 o 
  -2   6  14      491.60      486.96      8.06 o 
  -1   6  14      143.51      144.36      2.54 o 
   0   6  14      189.75      195.26      3.11 o 
   1   6  14       28.34       27.93      1.52 o 
   2   6  14        1.84        3.63      0.97 o 
   3   6  14       24.31       26.97      1.66 o 
   4   6  14       87.83       95.68      2.90 o 
  -5   7  14        0.08       -0.45      1.87 o 
  -4   7  14        0.61        1.89      1.33 o 
  -3   7  14       81.20       77.81      2.55 o 
  -2   7  14       36.80       34.37      1.82 o 
  -1   7  14        2.25        4.65      1.29 o 
   0   7  14       63.66       60.23      1.69 o 
   1   7  14      211.76      223.40      4.02 o 
   2   7  14       22.12       28.68      2.71 o 
   3   7  14       75.80       74.48      3.07 o 
   4   7  14      159.79      163.80      4.72 o 
  -4   8  14        1.18        0.08      1.31 o 
  -3   8  14        0.42        1.79      1.26 o 
  -2   8  14        0.73       -0.82      1.18 o 
  -1   8  14      119.90      106.07      2.54 o 
   0   8  14       10.84       10.19      1.01 o 
   1   8  14      359.63      343.46      5.60 o 
   2   8  14        3.31       10.03      2.23 o 
   3   8  14      134.10      149.79      5.91 o 
   4   8  14       62.72       78.59      4.46 o 
  -4   9  14       35.13       29.62      2.24 o 
  -3   9  14       82.33       83.61      3.47 o 
  -2   9  14       53.31       61.10      6.12 o 
  -1   9  14      126.78      133.59      3.12 o 
   0   9  14      255.55      243.88      4.50 o 
   1   9  14       52.54       50.13      4.65 o 
   2   9  14        1.33        5.27      1.48 o 
   3   9  14       89.93       93.11      3.36 o 
  -4  10  14        0.95        6.85      2.60 o 
  -3  10  14       71.97       71.79      5.83 o 
  -2  10  14        9.90        6.28      2.67 o 
  -1  10  14       65.39       69.50      2.28 o 
   0  10  14      418.33      421.21      8.88 o 
   1  10  14        0.88        0.26      1.17 o 
   2  10  14       10.78       13.39      1.83 o 
   3  10  14       90.75      100.97      4.48 o 
  -3  11  14       28.39       28.31      3.82 o 
  -2  11  14        8.03        8.88      2.67 o 
  -1  11  14        0.04       -1.29      1.29 o 
   0  11  14       82.74       86.38      3.12 o 
   1  11  14       62.91       58.59      2.69 o 
   2  11  14        0.31        0.43      1.32 o 
  -2  12  14        0.03       -0.05      2.25 o 
  -1  12  14      121.42      117.33      3.92 o 
   0  12  14       17.56       24.32      2.21 o 
   1  12  14        6.05        8.05      2.28 o 
   2  12  14       48.27       47.81      2.92 o 
  -2  13  14       20.85       27.00      3.79 o 
  -1  13  14       72.47       76.30      6.84 o 
   0  13  14        2.55        1.43      1.46 o 
   1  13  14       23.91       27.20      2.66 o 
  -5   0  15        1.30        0.21      1.41 o 
  -3   0  15      178.22      145.57      4.05 o 
  -1   0  15      925.48      947.71     35.94 o 
   1   0  15      835.63      757.92     18.91 o 
   3   0  15      186.15      164.97      6.30 o 
  -5   1  15        0.61       -0.30      1.11 o 
  -4   1  15        5.88       10.63      1.11 o 
  -3   1  15      348.77      314.27      4.85 o 
  -2   1  15      300.44      286.73      5.03 o 
  -1   1  15      109.21      115.06      2.30 o 
   0   1  15      181.54      180.57      3.97 o 
   1   1  15     1591.98     1519.35     22.82 o 
   2   1  15      408.77      403.38      8.02 o 
   3   1  15        9.97       11.43      2.18 o 
   4   1  15        6.19        4.66      1.85 o 
   5   1  15       10.38        6.95      2.83 o 
  -5   2  15        7.59        9.92      1.55 o 
  -4   2  15       11.49       13.53      1.28 o 
  -3   2  15      128.13      124.29      2.43 o 
  -2   2  15       45.74       40.04      1.57 o 
  -1   2  15      357.46      376.90      5.85 o 
   0   2  15      594.22      609.31      7.66 o 
   1   2  15     1150.09     1142.05     13.71 o 
   2   2  15     1189.22     1126.71     16.56 o 
   3   2  15       71.92       79.12      2.36 o 
   4   2  15      194.23      186.79      5.12 o 
  -5   3  15        1.90        2.01      1.23 o 
  -4   3  15       35.39       28.74      2.20 o 
  -3   3  15      338.45      310.55      4.87 o 
  -2   3  15        0.45        1.10      0.76 o 
  -1   3  15     1216.80     1211.11     13.05 o 
   0   3  15      569.54      565.19      7.17 o 
   1   3  15       29.46       37.88      2.96 o 
   2   3  15      225.58      228.26      4.22 o 
   3   3  15      288.09      260.68      4.80 o 
   4   3  15      152.54      141.88      4.38 o 
  -5   4  15        4.10        3.65      1.48 o 
  -4   4  15       10.25       11.02      1.51 o 
  -3   4  15        0.20        1.69      1.11 o 
  -2   4  15        2.29        4.13      0.82 o 
  -1   4  15     1193.67     1212.07     13.11 o 
   0   4  15      737.40      742.11     10.34 o 
   1   4  15        7.93        8.42      0.97 o 
   2   4  15       13.08       13.46      1.28 o 
   3   4  15      155.18      139.05      3.22 o 
   4   4  15       52.44       49.31      2.13 o 
  -5   5  15        3.04        6.86      1.60 o 
  -4   5  15       20.20       20.69      1.83 o 
  -3   5  15       43.34       38.28      1.89 o 
  -2   5  15        0.92       -0.46      1.03 o 
  -1   5  15       60.31       59.27      1.62 o 
   0   5  15       22.82       23.45      1.05 o 
   1   5  15      442.26      450.50      6.04 o 
   2   5  15       66.35       62.69      2.12 o 
   3   5  15      477.77      470.34      7.55 o 
   4   5  15        7.45        8.94      1.44 o 
  -5   6  15       10.12       12.39      2.10 o 
  -4   6  15       25.96       24.46      1.90 o 
  -3   6  15        5.75        6.52      1.44 o 
  -2   6  15        6.84        6.63      1.27 o 
  -1   6  15      232.32      229.83      4.19 o 
   0   6  15      234.86      229.78      3.52 o 
   1   6  15       48.11       45.63      1.81 o 
   2   6  15       27.18       24.54      1.48 o 
   3   6  15      204.93      195.05      4.04 o 
   4   6  15        3.29        3.55      1.26 o 
  -4   7  15        3.11        5.10      1.45 o 
  -3   7  15        2.24        2.98      1.24 o 
  -2   7  15        6.29        2.47      1.47 o 
  -1   7  15        0.48        0.25      1.48 o 
   0   7  15        0.03        1.60      1.23 o 
   1   7  15       12.67       16.02      1.44 o 
   2   7  15       98.82      103.01      4.46 o 
   3   7  15        4.86        7.60      1.34 o 
   4   7  15       13.39       14.02      2.48 o 
  -4   8  15        1.84        1.09      1.32 o 
  -3   8  15      152.92      150.31      3.75 o 
  -2   8  15      117.85      100.69      8.51 o 
  -1   8  15       11.40       14.35      1.38 o 
   0   8  15        0.07        0.17      0.80 o 
   1   8  15      430.99      426.26      6.68 o 
   2   8  15      514.98      478.98      9.08 o 
   3   8  15        1.12        1.17      1.72 o 
  -4   9  15        3.15        3.11      1.53 o 
  -3   9  15        1.28        3.03      2.06 o 
  -2   9  15       49.74       50.29      2.67 o 
  -1   9  15      186.79      175.54      3.73 o 
   0   9  15        1.47        1.84      1.01 o 
   1   9  15      233.83      247.26      5.50 o 
   2   9  15      258.85      255.87      8.30 o 
   3   9  15       10.70       10.69      2.67 o 
  -3  10  15        2.27        5.34      1.63 o 
  -2  10  15       14.02       16.24      3.01 o 
  -1  10  15        0.15       -0.01      1.24 o 
   0  10  15       65.25       57.67      2.24 o 
   1  10  15       90.76       85.07      3.03 o 
   2  10  15       27.81       27.65      2.18 o 
   3  10  15       70.47       82.30      3.41 o 
  -3  11  15        0.35        3.08      2.62 o 
  -2  11  15       68.63       74.52      5.08 o 
  -1  11  15        9.64        7.95      1.65 o 
   0  11  15        2.85        2.77      1.74 o 
   1  11  15       13.44       18.44      1.98 o 
   2  11  15       57.24       62.55      2.93 o 
  -2  12  15       29.81       29.60      3.93 o 
  -1  12  15       33.12       32.00      2.36 o 
   0  12  15       12.77       16.24      1.93 o 
   1  12  15        1.76        1.71      1.49 o 
   2  12  15       26.01       38.02      2.71 o 
  -1  13  15       75.23       74.78      7.28 o 
   0  13  15       19.87       23.16      2.27 o 
   1  13  15        0.49       -1.49      1.49 o 
  -4   0  16        9.49       10.27      3.07 o 
  -2   0  16      729.24      699.99     13.06 o 
   0   0  16      270.91      277.67     10.95 o 
   2   0  16       45.76       47.03      3.40 o 
   4   0  16       57.40       42.80      3.61 o 
  -5   1  16        0.18        0.16      1.17 o 
  -4   1  16       12.86       15.76      1.22 o 
  -3   1  16      214.63      203.44      3.77 o 
  -2   1  16        3.27        6.04      1.00 o 
  -1   1  16       37.71       40.20      1.50 o 
   0   1  16      516.66      557.51      8.53 o 
   1   1  16      702.70      669.35     12.10 o 
   2   1  16      171.42      138.92      3.89 o 
   3   1  16      582.62      540.87     10.56 o 
   4   1  16       16.93       19.06      2.15 o 
  -5   2  16        0.00        5.66      2.63 o 
  -4   2  16        7.32        8.67      1.07 o 
  -3   2  16      162.11      150.51      3.03 o 
  -2   2  16      238.01      234.30      3.80 o 
  -1   2  16        0.26        0.40      1.13 o 
   0   2  16        5.66        6.05      1.67 o 
   1   2  16       96.20       98.69      2.46 o 
   2   2  16      405.09      385.86      6.22 o 
   3   2  16       15.08       19.57      2.83 o 
   4   2  16       55.08       54.81      2.85 o 
  -5   3  16        0.01        0.23      1.20 o 
  -4   3  16       31.21       30.30      1.62 o 
  -3   3  16       33.47       41.27      2.32 o 
  -2   3  16        6.02        7.64      0.96 o 
  -1   3  16       13.93       10.03      1.76 o 
   0   3  16      598.85      570.27      7.29 o 
   1   3  16      273.40      259.73      3.91 o 
   2   3  16        1.10        1.25      1.02 o 
   3   3  16       41.45       37.65      1.79 o 
   4   3  16      249.91      268.32      6.58 o 
  -5   4  16        0.02        0.17      1.42 o 
  -4   4  16        1.18        0.16      1.21 o 
  -3   4  16        2.95        5.08      1.37 o 
  -2   4  16      109.53      101.96      2.28 o 
  -1   4  16       15.47       19.58      1.17 o 
   0   4  16       41.89       41.81      2.72 o 
   1   4  16      674.26      687.83      8.74 o 
   2   4  16      251.47      259.01      4.66 o 
   3   4  16        0.72       -0.19      0.96 o 
   4   4  16        0.38        0.54      1.18 o 
  -5   5  16        1.99        2.44      1.56 o 
  -4   5  16       52.09       56.58      2.43 o 
  -3   5  16        1.21        0.71      2.14 o 
  -2   5  16        0.00       -1.02      1.02 o 
  -1   5  16       40.60       43.99      1.50 o 
   0   5  16       54.77       52.90      1.36 o 
   1   5  16      151.51      148.26      2.70 o 
   2   5  16      199.26      186.17      3.73 o 
   3   5  16      112.37      116.33      3.02 o 
   4   5  16       30.70       28.72      2.54 o 
  -5   6  16        9.08       10.89      2.45 o 
  -4   6  16        0.32        1.67      1.33 o 
  -3   6  16       14.61       14.46      2.44 o 
  -2   6  16        1.24        0.05      1.27 o 
  -1   6  16      938.49      942.31     13.43 o 
   0   6  16       97.09       96.02      2.09 o 
   1   6  16     1039.16     1019.48     14.12 o 
   2   6  16       31.41       24.68      1.55 o 
   3   6  16      104.01       96.74      2.77 o 
   4   6  16       19.31       21.43      1.81 o 
  -4   7  16       17.17       17.86      1.83 o 
  -3   7  16       12.08       17.25      1.93 o 
  -2   7  16       31.30       28.11      2.15 o 
  -1   7  16       13.23       17.93      1.36 o 
   0   7  16     1050.34     1043.81     12.63 o 
   1   7  16       25.54       28.75      1.59 o 
   2   7  16      132.93      124.52      4.84 o 
   3   7  16       59.13       57.56      2.71 o 
   4   7  16       26.95       31.67      2.39 o 
  -4   8  16       17.03       19.32      1.91 o 
  -3   8  16       14.93       19.36      2.02 o 
  -2   8  16       34.99       35.17      2.93 o 
  -1   8  16       51.07       54.64      2.62 o 
   0   8  16       70.86       65.79      1.84 o 
   1   8  16      285.62      273.53      4.81 o 
   2   8  16      487.81      461.17     10.93 o 
   3   8  16       90.90       94.89      4.69 o 
  -4   9  16        6.49        5.87      1.59 o 
  -3   9  16        0.88        1.56      1.55 o 
  -2   9  16       14.23       17.68      3.19 o 
  -1   9  16       43.59       43.65      1.98 o 
   0   9  16        0.07       -0.56      0.96 o 
   1   9  16        0.64        2.96      1.25 o 
   2   9  16        0.63        0.61      1.31 o 
   3   9  16        8.82       13.03      1.99 o 
  -3  10  16        7.82        8.42      1.79 o 
  -2  10  16        1.77        4.60      2.37 o 
  -1  10  16        9.94        6.74      2.30 o 
   0  10  16       16.16       16.35      1.46 o 
   1  10  16       80.86       83.95      3.03 o 
   2  10  16       25.90       26.96      2.19 o 
   3  10  16        4.84        6.20      1.76 o 
  -3  11  16       21.38       26.10      3.84 o 
  -2  11  16        0.38        2.02      2.35 o 
  -1  11  16      120.14      114.92      3.82 o 
   0  11  16        0.05        0.72      1.31 o 
   1  11  16      280.00      287.95     10.48 o 
   2  11  16        5.71        5.95      1.75 o 
  -2  12  16       74.43       71.07      5.22 o 
  -1  12  16        5.46        8.69      1.78 o 
   0  12  16        0.02        0.52      1.68 o 
   1  12  16       39.04       45.87      5.26 o 
  -1  13  16       14.52       15.92      2.09 o 
   0  13  16       33.93       37.42      3.66 o 
  -5   0  17        0.39        0.57      1.49 o 
  -3   0  17       88.51       83.68      3.09 o 
  -1   0  17      385.04      334.36      7.04 o 
   1   0  17       68.36       55.45      3.77 o 
   3   0  17       39.82       44.46      3.50 o 
  -5   1  17        0.12        1.49      1.67 o 
  -4   1  17        0.51        1.41      0.93 o 
  -3   1  17        0.76        1.08      0.95 o 
  -2   1  17        0.83        1.15      0.79 o 
  -1   1  17      274.73      261.00      4.12 o 
   0   1  17        4.94        7.02      1.19 o 
   1   1  17      644.13      662.77     12.15 o 
   2   1  17      539.10      517.92     21.26 o 
   3   1  17      530.63      526.78     10.45 o 
   4   1  17       13.58       16.55      2.87 o 
  -5   2  17        0.30        1.10      1.30 o 
  -4   2  17       58.29       56.60      1.99 o 
  -3   2  17        0.03        1.00      0.79 o 
  -2   2  17        6.26        9.03      1.46 o 
  -1   2  17       87.85       74.26      2.55 o 
   0   2  17       60.91       57.65      1.66 o 
   1   2  17      366.14      355.62      5.75 o 
   2   2  17       15.67       12.74      2.46 o 
   3   2  17      132.87      127.82      3.98 o 
   4   2  17       57.10       47.61      2.77 o 
  -5   3  17        0.01        0.62      1.37 o 
  -4   3  17       15.16       15.59      1.41 o 
  -3   3  17       20.10       20.48      1.33 o 
  -2   3  17       90.68       87.23      2.09 o 
  -1   3  17        3.60        9.91      1.32 o 
   0   3  17      120.41      118.83      2.30 o 
   1   3  17      191.39      181.72      3.10 o 
   2   3  17      164.89      151.54      3.29 o 
   3   3  17       14.37       12.87      1.38 o 
   4   3  17        5.09        7.81      1.89 o 
  -5   4  17        0.27        2.02      1.46 o 
  -4   4  17        3.21        3.75      1.45 o 
  -3   4  17       37.04       39.09      2.06 o 
  -2   4  17      287.38      279.73      6.04 o 
  -1   4  17        0.03        0.79      0.91 o 
   0   4  17      555.11      571.25      8.99 o 
   1   4  17     1463.02     1400.64     16.78 o 
   2   4  17      145.08      133.79      3.03 o 
   3   4  17      154.16      145.16      3.43 o 
   4   4  17      222.12      236.23      4.90 o 
  -5   5  17        4.05        8.95      2.38 o 
  -4   5  17       63.26       62.54      2.57 o 
  -3   5  17        5.79        5.38      1.55 o 
  -2   5  17        0.05       -0.53      1.27 o 
  -1   5  17      212.72      210.80      4.05 o 
   0   5  17        3.15        2.74      0.67 o 
   1   5  17      501.19      451.26      7.00 o 
   2   5  17       19.46       16.29      1.39 o 
   3   5  17      133.30      135.63      3.33 o 
   4   5  17       26.81       26.26      1.91 o 
  -4   6  17        6.35        6.38      1.92 o 
  -3   6  17       15.90       20.46      1.66 o 
  -2   6  17       45.78       42.33      2.43 o 
  -1   6  17       16.71       19.52      3.27 o 
   0   6  17       93.35       88.60      2.04 o 
   1   6  17       15.16       21.02      1.82 o 
   2   6  17        2.10        2.54      1.10 o 
   3   6  17       44.95       41.35      2.06 o 
   4   6  17      141.64      161.61      4.01 o 
  -4   7  17       16.14       22.67      1.96 o 
  -3   7  17        6.73        4.91      1.32 o 
  -2   7  17      212.73      200.30      5.27 o 
  -1   7  17      105.92      104.25      3.49 o 
   0   7  17        1.26        4.44      1.99 o 
   1   7  17      156.72      151.99      3.24 o 
   2   7  17       99.22       98.38      4.19 o 
   3   7  17       49.27       48.41      2.65 o 
   4   7  17       45.67       47.70      4.19 o 
  -4   8  17        8.98       10.36      1.73 o 
  -3   8  17       27.85       24.66      2.14 o 
  -2   8  17       63.06       51.86      2.68 o 
  -1   8  17        0.11       -0.75      2.13 o 
   0   8  17       37.98       39.90      2.33 o 
   1   8  17       12.07       11.63      1.31 o 
   2   8  17        4.94        9.32      1.36 o 
   3   8  17       30.85       31.26      3.06 o 
  -4   9  17        2.17        6.97      2.62 o 
  -3   9  17       31.74       26.95      2.37 o 
  -2   9  17       11.96       15.17      1.85 o 
  -1   9  17      194.80      174.36      4.79 o 
   0   9  17       31.71       41.79      1.84 o 
   1   9  17       17.67       22.09      3.33 o 
   2   9  17       38.34       38.76      2.34 o 
   3   9  17      268.23      301.06      6.86 o 
  -3  10  17        5.84        8.43      1.86 o 
  -2  10  17        4.51        6.30      3.08 o 
  -1  10  17       53.03       51.33      3.91 o 
   0  10  17        0.07       -1.22      1.22 o 
   1  10  17      138.16      138.96      3.96 o 
   2  10  17       90.82      109.32      5.20 o 
  -2  11  17        4.17        3.45      2.44 o 
  -1  11  17        3.24        5.52      2.74 o 
   0  11  17       31.55       31.30      2.27 o 
   1  11  17        3.40        3.23      1.58 o 
   2  11  17       78.43       90.04      4.99 o 
  -2  12  17        1.04        4.60      2.53 o 
  -1  12  17        1.24       -1.49      2.28 o 
   0  12  17        8.63       15.38      4.84 o 
   1  12  17        0.15        0.19      1.57 o 
   0  13  17       80.54       95.40      9.25 o 
  -4   0  18        3.25        1.72      1.50 o 
  -2   0  18      629.73      589.97     11.40 o 
   0   0  18       24.37       24.82      2.87 o 
   2   0  18      619.42      566.13     15.34 o 
   4   0  18       15.60       19.32      3.22 o 
  -5   1  18        0.00        1.39      1.18 o 
  -4   1  18      123.28      120.96      2.61 o 
  -3   1  18       10.82        9.90      1.11 o 
  -2   1  18       47.45       48.91      2.00 o 
  -1   1  18      102.67       95.53      2.22 o 
   0   1  18      215.43      203.83      4.00 o 
   1   1  18      101.37       93.15      3.34 o 
   2   1  18      244.69      229.62      5.50 o 
   3   1  18       33.03       30.17      2.53 o 
   4   1  18      348.19      379.11     17.13 o 
  -5   2  18        2.10        4.31      1.48 o 
  -4   2  18       12.68       14.54      1.27 o 
  -3   2  18       97.17       87.98      2.04 o 
  -2   2  18        0.85        2.99      0.91 o 
  -1   2  18       60.87       52.79      2.32 o 
   0   2  18      417.01      411.57      5.61 o 
   1   2  18      489.65      481.66      7.44 o 
   2   2  18       18.48       19.22      1.58 o 
   3   2  18        0.51        0.41      1.28 o 
   4   2  18        5.66        7.36      1.92 o 
  -5   3  18        4.69        4.55      1.51 o 
  -4   3  18        0.87        1.97      1.07 o 
  -3   3  18        1.23        3.39      0.99 o 
  -2   3  18      282.39      271.92      4.31 o 
  -1   3  18       74.92       68.59      2.19 o 
   0   3  18       37.22       35.17      1.43 o 
   1   3  18       74.31       72.94      1.98 o 
   2   3  18      681.51      611.66      9.25 o 
   3   3  18        3.54        5.65      1.27 o 
   4   3  18        2.30        0.22      1.64 o 
  -5   4  18        0.02       -1.23      1.91 o 
  -4   4  18       17.74       16.66      1.78 o 
  -3   4  18        6.84        9.05      1.25 o 
  -2   4  18      206.90      209.38      3.61 o 
  -1   4  18        2.09        3.47      0.97 o 
   0   4  18       59.77       60.99      1.70 o 
   1   4  18      371.81      346.94      5.04 o 
   2   4  18      116.65      118.27      2.91 o 
   3   4  18      194.38      197.97      4.19 o 
   4   4  18       43.69       43.03      2.19 o 
  -5   5  18        2.39        1.25      2.21 o 
  -4   5  18       90.29       82.00      2.93 o 
  -3   5  18        0.08        0.54      1.20 o 
  -2   5  18        1.25        1.48      1.34 o 
  -1   5  18        8.65        9.58      2.47 o 
   0   5  18        2.96        3.29      0.78 o 
   1   5  18        2.71        7.00      2.51 o 
   2   5  18      166.10      172.16      4.64 o 
   3   5  18      158.23      164.05      3.77 o 
   4   5  18        4.18        6.37      1.45 o 
  -4   6  18        5.33        5.91      1.51 o 
  -3   6  18       23.53       24.24      1.79 o 
  -2   6  18      224.68      214.04      5.54 o 
  -1   6  18      105.83      102.37      3.49 o 
   0   6  18      244.28      236.62      3.72 o 
   1   6  18       19.58       25.15      1.59 o 
   2   6  18       63.77       77.07      2.41 o 
   3   6  18       61.56       52.84      2.24 o 
   4   6  18      170.89      198.24      5.85 o 
  -4   7  18        0.09       -0.06      1.33 o 
  -3   7  18       64.68       64.54      2.96 o 
  -2   7  18       53.28       42.26      3.28 o 
  -1   7  18       54.65       58.80      2.94 o 
   0   7  18      116.64      101.42      2.24 o 
   1   7  18       67.27       63.57      2.08 o 
   2   7  18      111.83      113.34      4.69 o 
   3   7  18      266.76      258.28      6.25 o 
  -4   8  18        5.79        8.80      1.94 o 
  -3   8  18       29.70       23.08      2.20 o 
  -2   8  18       23.80       28.85      2.26 o 
  -1   8  18       21.77       23.35      2.11 o 
   0   8  18      223.73      245.48      3.95 o 
   1   8  18        3.05        4.35      1.16 o 
   2   8  18       36.38       31.17      1.79 o 
   3   8  18       35.02       34.68      3.22 o 
  -3   9  18       15.28       17.17      2.12 o 
  -2   9  18        9.14       10.25      1.83 o 
  -1   9  18        0.12        0.53      1.67 o 
   0   9  18        5.76        8.14      2.21 o 
   1   9  18       56.04       62.44      2.69 o 
   2   9  18       19.10       27.51      2.83 o 
   3   9  18       14.34       15.57      2.00 o 
  -3  10  18        1.32        2.42      1.67 o 
  -2  10  18       14.16       16.90      2.33 o 
  -1  10  18      115.14      107.61      5.61 o 
   0  10  18        0.43       -0.22      1.22 o 
   1  10  18       64.15       68.05      2.87 o 
   2  10  18        0.02       -1.36      1.36 o 
  -2  11  18        0.29        1.36      2.32 o 
  -1  11  18       55.67       56.16      4.32 o 
   0  11  18        0.48        2.00      1.37 o 
   1  11  18       49.04       45.70      2.54 o 
   2  11  18       33.16       31.69      2.54 o 
  -2  12  18        9.56       11.04      3.04 o 
  -1  12  18      108.87      100.28      5.68 o 
   0  12  18      100.93      113.06      5.54 o 
   1  12  18      141.73      152.17      4.62 o 
  -5   0  19        6.31        4.51      1.78 o 
  -3   0  19       11.97       15.60      1.75 o 
  -1   0  19      381.94      361.65     18.09 o 
   1   0  19     2121.43     2072.32     48.71 o 
   3   0  19      642.82      618.01     17.09 o 
  -5   1  19       13.33       11.33      1.66 o 
  -4   1  19       11.99       14.17      1.31 o 
  -3   1  19        4.40        5.39      1.00 o 
  -2   1  19        6.37       10.71      1.09 o 
  -1   1  19       44.91       45.16      1.65 o 
   0   1  19        0.28        1.38      0.99 o 
   1   1  19      261.53      248.63      5.73 o 
   2   1  19       88.34       68.49      2.88 o 
   3   1  19       58.46       61.26      3.32 o 
   4   1  19        5.63        8.98      2.02 o 
  -5   2  19        0.53        0.66      1.65 o 
  -4   2  19        0.20        0.97      0.98 o 
  -3   2  19        1.09        3.48      0.91 o 
  -2   2  19      156.04      139.38      2.87 o 
  -1   2  19      141.99      123.87      2.99 o 
   0   2  19       91.97       94.89      2.16 o 
   1   2  19     2095.15     2092.73     27.75 o 
   2   2  19        7.99       13.94      2.51 o 
   3   2  19        8.08        7.62      1.77 o 
   4   2  19       20.60       25.79      2.46 o 
  -5   3  19        3.68        7.22      2.31 o 
  -4   3  19       64.77       50.72      2.00 o 
  -3   3  19        0.08        0.62      1.05 o 
  -2   3  19       45.58       41.14      1.63 o 
  -1   3  19      281.84      271.89      4.98 o 
   0   3  19      272.73      262.16      4.00 o 
   1   3  19      147.44      151.73      2.84 o 
   2   3  19       40.95       34.41      2.02 o 
   3   3  19      440.41      431.35      7.27 o 
   4   3  19      207.27      225.17      6.10 o 
  -5   4  19        0.59        4.19      2.16 o 
  -4   4  19        9.05       10.57      2.11 o 
  -3   4  19       57.46       48.36      2.16 o 
  -2   4  19        6.95        5.01      1.11 o 
  -1   4  19      125.18      124.59      3.02 o 
   0   4  19       47.36       47.22      1.60 o 
   1   4  19        1.43        3.91      0.93 o 
   2   4  19       54.72       44.07      2.38 o 
   3   4  19       35.09       33.44      2.77 o 
   4   4  19        0.06        0.07      1.73 o 
  -4   5  19       20.97       22.25      2.12 o 
  -3   5  19       36.04       37.73      2.05 o 
  -2   5  19      101.55       93.47      5.07 o 
  -1   5  19      270.40      261.54      6.19 o 
   0   5  19       52.59       53.54      1.46 o 
   1   5  19      659.45      645.87      9.57 o 
   2   5  19        1.74        0.54      0.98 o 
   3   5  19       82.14       78.42      2.63 o 
   4   5  19       19.85       32.13      3.02 o 
  -4   6  19        0.01        1.43      1.36 o 
  -3   6  19      110.63       99.26      3.72 o 
  -2   6  19       24.67       22.09      2.15 o 
  -1   6  19       37.92       29.27      3.02 o 
   0   6  19      122.79      130.56      3.05 o 
   1   6  19       80.70       68.92      3.90 o 
   2   6  19       37.75       39.39      2.23 o 
   3   6  19       16.14       20.41      2.15 o 
  -4   7  19        0.10       -0.64      1.29 o 
  -3   7  19        0.26       -0.01      1.33 o 
  -2   7  19       48.23       45.31      2.75 o 
  -1   7  19       54.94       57.62      2.76 o 
   0   7  19       19.18       24.56      1.65 o 
   1   7  19        6.63        7.08      1.19 o 
   2   7  19        8.36        9.94      1.71 o 
   3   7  19      229.74      236.88      5.99 o 
  -4   8  19        3.08        5.38      2.51 o 
  -3   8  19        1.92        2.68      1.54 o 
  -2   8  19       33.20       26.31      2.32 o 
  -1   8  19       10.69        9.15      1.75 o 
   0   8  19      211.08      216.40      4.36 o 
   1   8  19       27.39       34.76      1.88 o 
   2   8  19      184.20      181.84      3.91 o 
   3   8  19        3.25        4.02      2.14 o 
  -3   9  19       10.80       15.23      2.09 o 
  -2   9  19       37.75       39.15      2.62 o 
  -1   9  19       11.50       11.48      2.71 o 
   0   9  19       64.92       64.09      2.79 o 
   1   9  19        0.24        0.61      1.40 o 
   2   9  19       28.91       24.58      2.10 o 
  -3  10  19        7.01        7.62      3.16 o 
  -2  10  19        1.89        1.49      1.59 o 
  -1  10  19      246.28      248.67      9.45 o 
   0  10  19        2.98        0.90      1.79 o 
   1  10  19        0.00        1.58      1.40 o 
   2  10  19        3.77        2.54      1.55 o 
  -2  11  19       29.89       31.49      3.70 o 
  -1  11  19        2.70        3.33      2.44 o 
   0  11  19       16.02       20.63      2.83 o 
   1  11  19        1.96        2.33      1.61 o 
  -1  12  19        7.81        2.41      2.39 o 
   0  12  19       10.94       14.21      2.62 o 
  -4   0  20       23.67       22.77      2.25 o 
  -2   0  20      120.24      122.03      3.76 o 
   0   0  20      714.92      697.54     18.01 o 
   2   0  20       81.39       64.60      4.02 o 
   4   0  20      275.81      276.98      9.98 o 
  -5   1  20        1.91        3.00      1.32 o 
  -4   1  20        9.91        7.34      1.14 o 
  -3   1  20       14.69       13.41      1.23 o 
  -2   1  20      170.02      165.15      3.22 o 
  -1   1  20       86.98       80.02      2.40 o 
   0   1  20        8.56       14.48      1.70 o 
   1   1  20        0.44        1.12      1.43 o 
   2   1  20        4.42        5.98      1.48 o 
   3   1  20        2.80        2.81      1.56 o 
   4   1  20       56.87       62.71      3.24 o 
  -5   2  20        0.86        0.42      1.41 o 
  -4   2  20       27.65       27.26      1.69 o 
  -3   2  20       66.38       65.87      1.82 o 
  -2   2  20        9.14       11.97      1.35 o 
  -1   2  20       10.76       14.27      1.40 o 
   0   2  20      646.00      637.65      9.89 o 
   1   2  20      610.34      580.52     13.72 o 
   2   2  20      124.58      115.56      3.80 o 
   3   2  20       15.40       20.87      2.24 o 
   4   2  20        3.74        6.14      2.76 o 
  -5   3  20        1.02       -0.23      2.01 o 
  -4   3  20       34.24       33.36      2.11 o 
  -3   3  20        6.09        4.60      2.21 o 
  -2   3  20      247.67      231.21      4.72 o 
  -1   3  20      354.33      355.36      8.29 o 
   0   3  20        9.85       12.57      1.33 o 
   1   3  20       11.90       10.62      1.28 o 
   2   3  20      283.20      243.21      4.80 o 
   3   3  20      310.61      301.23      7.14 o 
   4   3  20       13.79       14.50      2.33 o 
  -4   4  20       28.69       28.57      2.03 o 
  -3   4  20        6.80       10.03      1.53 o 
  -2   4  20       11.22        8.77      1.52 o 
  -1   4  20       21.43       28.99      1.76 o 
   0   4  20       23.40       23.08      1.58 o 
   1   4  20        8.42        7.78      1.26 o 
   2   4  20        9.48       10.38      2.54 o 
   3   4  20        3.40        2.80      1.21 o 
   4   4  20       13.32       14.93      2.33 o 
  -4   5  20        5.47       11.30      4.14 o 
  -3   5  20        5.68        8.08      1.74 o 
  -2   5  20       24.93       25.15      2.16 o 
  -1   5  20       53.82       54.05      2.73 o 
   0   5  20      168.19      158.47      2.90 o 
   1   5  20       90.47       84.89      2.43 o 
   2   5  20      537.67      520.59      8.29 o 
   3   5  20        3.75        3.57      1.34 o 
  -4   6  20        0.91        0.54      2.07 o 
  -3   6  20        0.01        0.23      2.07 o 
  -2   6  20        6.97        7.03      1.71 o 
  -1   6  20       16.17       17.36      2.84 o 
   0   6  20       13.06       13.01      1.60 o 
   1   6  20       58.95       49.34      2.35 o 
   2   6  20        1.72        0.70      1.10 o 
   3   6  20       11.54       12.34      1.62 o 
  -4   7  20        1.04        1.55      1.65 o 
  -3   7  20        0.72       -0.71      1.44 o 
  -2   7  20        0.42        0.48      1.37 o 
  -1   7  20        0.49        0.66      2.97 o 
   0   7  20        6.34        7.87      1.50 o 
   1   7  20       17.21       16.29      1.42 o 
   2   7  20       32.96       30.44      2.24 o 
   3   7  20       29.36       31.34      3.07 o 
  -3   8  20       12.44       11.26      1.93 o 
  -2   8  20       12.86       13.75      1.99 o 
  -1   8  20        6.32        4.76      1.71 o 
   0   8  20      188.26      200.91      7.97 o 
   1   8  20      335.70      317.31      5.54 o 
   2   8  20        0.34        2.60      1.19 o 
   3   8  20        7.46        7.20      2.23 o 
  -3   9  20        1.75        1.14      1.65 o 
  -2   9  20       19.98       20.41      2.30 o 
  -1   9  20       27.38       26.35      2.90 o 
   0   9  20        0.16        2.39      1.42 o 
   1   9  20       26.14       27.46      2.18 o 
   2   9  20       33.10       28.99      2.21 o 
  -3  10  20        1.97        2.37      2.44 o 
  -2  10  20        1.85        2.37      1.63 o 
  -1  10  20       13.78        9.75      2.92 o 
   0  10  20       75.95       78.27      4.30 o 
   1  10  20       22.61       27.41      2.20 o 
   2  10  20       54.42       67.25      3.14 o 
  -2  11  20        0.87        1.38      2.28 o 
  -1  11  20        7.76        5.77      2.90 o 
   0  11  20        0.16       -1.66      1.95 o 
   1  11  20       23.85       31.89      2.38 o 
  -5   0  21        1.37        3.89      2.41 o 
  -3   0  21       37.86       33.80      2.26 o 
  -1   0  21        2.55        1.81      1.30 o 
   1   0  21       89.59       92.13      4.74 o 
   3   0  21      131.73      114.44      5.63 o 
  -4   1  21       10.48       10.22      1.24 o 
  -3   1  21       34.80       34.66      1.62 o 
  -2   1  21        0.92        1.44      0.91 o 
  -1   1  21       97.40       87.46      2.57 o 
   0   1  21      334.56      324.44      5.80 o 
   1   1  21      208.87      189.47      4.97 o 
   2   1  21      171.88      161.11      4.67 o 
   3   1  21        0.29       -0.70      1.46 o 
   4   1  21        7.91        7.48      2.27 o 
  -4   2  21       45.59       44.29      1.76 o 
  -3   2  21        9.65        9.35      1.07 o 
  -2   2  21        0.18        0.71      1.01 o 
  -1   2  21        3.92        2.79      1.04 o 
   0   2  21      501.29      467.76      7.68 o 
   1   2  21       51.10       51.41      2.61 o 
   2   2  21      124.82      117.60      3.85 o 
   3   2  21       80.38       74.66      3.30 o 
   4   2  21       90.31       84.36      5.27 o 
  -4   3  21        0.82        1.42      1.11 o 
  -3   3  21        0.76       -0.12      0.98 o 
  -2   3  21        0.02       -0.04      1.30 o 
  -1   3  21       82.20       83.50      3.68 o 
   0   3  21      238.08      218.90      4.34 o 
   1   3  21        5.72        6.97      2.52 o 
   2   3  21       10.37       12.18      1.51 o 
   3   3  21       50.46       52.66      2.91 o 
  -4   4  21        3.61        6.35      1.55 o 
  -3   4  21       15.58       12.15      1.89 o 
  -2   4  21       16.11       15.92      1.45 o 
  -1   4  21       76.39       82.77      2.59 o 
   0   4  21       42.90       51.61      2.13 o 
   1   4  21       18.08       24.02      2.35 o 
   2   4  21       48.85       50.26      2.11 o 
   3   4  21       86.44       85.12      2.78 o 
  -4   5  21        1.14        3.30      1.46 o 
  -3   5  21       20.81       19.57      2.10 o 
  -2   5  21       93.54       87.07      3.42 o 
  -1   5  21        1.01        5.25      4.59 o 
   0   5  21       25.94       25.48      2.47 o 
   1   5  21       87.58       91.55      2.57 o 
   2   5  21      113.50      110.24      2.99 o 
   3   5  21        3.38        3.76      1.36 o 
  -4   6  21        4.22        5.03      1.77 o 
  -3   6  21        2.90        3.17      1.60 o 
  -2   6  21       75.08       66.55      3.07 o 
  -1   6  21      159.48      157.65      4.90 o 
   0   6  21      230.29      238.89      5.04 o 
   1   6  21       41.15       36.57      2.13 o 
   2   6  21       18.48       16.03      1.57 o 
   3   6  21      107.38      107.65      3.19 o 
  -3   7  21        3.86        3.56      1.62 o 
  -2   7  21       63.07       61.86      3.04 o 
  -1   7  21      154.13      138.38      4.31 o 
   0   7  21       24.57       28.72      1.87 o 
   1   7  21      155.15      139.39      3.20 o 
   2   7  21      247.57      242.05      7.81 o 
   3   7  21       37.37       42.81      2.74 o 
  -3   8  21        5.94        6.30      1.77 o 
  -2   8  21        6.71        7.57      1.84 o 
  -1   8  21        0.58        1.74      4.81 o 
   0   8  21      100.85      105.73      2.95 o 
   1   8  21       86.18       90.80      2.80 o 
   2   8  21       43.74       46.62      2.11 o 
  -3   9  21       18.63       19.50      2.30 o 
  -2   9  21        7.33        8.95      1.89 o 
  -1   9  21        0.83       -1.57      1.66 o 
   0   9  21       46.32       49.18      2.68 o 
   1   9  21       60.09       60.66      2.81 o 
   2   9  21        7.54       12.89      2.58 o 
  -2  10  21        0.20       -1.57      1.59 o 
  -1  10  21        4.86        1.17      2.37 o 
   0  10  21       93.26      100.46      4.88 o 
   1  10  21        0.61       -0.29      1.41 o 
  -1  11  21        0.48       -1.36      2.16 o 
   1  11  21       46.87       55.20      3.12 o 
  -4   0  22       20.29       21.43      2.21 o 
  -2   0  22        0.50        0.56      1.25 o 
   0   0  22       42.68       40.09      3.43 o 
   2   0  22      198.23      194.27      7.52 o 
  -4   1  22        0.16        1.46      1.31 o 
  -3   1  22        5.51        7.89      1.17 o 
  -2   1  22       55.83       53.52      1.87 o 
  -1   1  22        6.39        9.12      1.27 o 
   0   1  22      220.33      240.18      5.69 o 
   1   1  22      117.80      113.85      3.76 o 
   2   1  22      452.45      439.37      9.29 o 
   3   1  22        3.65        4.19      1.64 o 
  -4   2  22        1.08        1.14      1.01 o 
  -3   2  22       41.04       43.25      1.76 o 
  -2   2  22        1.71        0.61      1.03 o 
  -1   2  22        5.82        6.43      1.25 o 
   0   2  22       66.61       68.87      2.43 o 
   1   2  22        1.14        2.84      2.08 o 
   2   2  22        0.51        0.02      1.48 o 
   3   2  22       13.44       11.38      2.07 o 
  -4   3  22        3.80        2.99      1.35 o 
  -3   3  22        0.76        3.10      1.13 o 
  -2   3  22        0.55        0.82      1.07 o 
  -1   3  22        0.05        0.28      1.00 o 
   0   3  22       19.81       25.29      1.74 o 
   1   3  22       22.32       22.73      1.69 o 
   2   3  22        0.39        1.92      1.63 o 
   3   3  22      133.01      150.95      4.77 o 
  -4   4  22        1.58        3.02      1.44 o 
  -3   4  22       68.43       65.57      5.37 o 
  -2   4  22        0.80        0.14      1.03 o 
  -1   4  22      123.41      127.94      3.25 o 
   0   4  22      597.55      554.43      9.46 o 
   1   4  22       49.68       53.10      2.03 o 
   2   4  22       94.05       90.43      2.72 o 
   3   4  22      246.19      260.66      5.30 o 
  -4   5  22        3.37        8.46      3.90 o 
  -3   5  22        4.77        7.40      1.79 o 
  -2   5  22       19.62       22.48      2.11 o 
  -1   5  22        1.79        3.63      1.53 o 
   0   5  22        8.99       14.91      1.88 o 
   1   5  22       13.86       11.02      1.30 o 
   2   5  22        4.60        5.67      1.27 o 
   3   5  22       20.68       25.30      1.90 o 
  -3   6  22        0.23       -1.28      1.45 o 
  -2   6  22       25.06       25.28      3.38 o 
  -1   6  22        7.08        7.93      3.08 o 
   0   6  22       34.07       42.19      5.47 o 
   1   6  22        0.16       -0.91      1.32 o 
   2   6  22       59.15       55.98      2.74 o 
   3   6  22       29.12       35.57      2.10 o 
  -3   7  22       42.80       35.77      2.70 o 
  -2   7  22        2.99        3.20      1.58 o 
  -1   7  22        4.65        5.78      1.66 o 
   0   7  22       22.46       27.80      4.94 o 
   1   7  22       41.60       42.34      2.33 o 
   2   7  22       41.52       46.69      2.67 o 
   3   7  22      119.41      132.61      6.90 o 
  -3   8  22        0.37        0.82      1.59 o 
  -2   8  22       42.90       39.98      2.75 o 
  -1   8  22        0.04        2.20      2.35 o 
   0   8  22       10.75       10.69      2.99 o 
   1   8  22        3.47        4.56      1.27 o 
   2   8  22        6.81        5.51      1.35 o 
  -3   9  22        2.23        4.67      2.46 o 
  -2   9  22       11.16        9.77      2.02 o 
  -1   9  22        4.35        4.54      1.98 o 
   0   9  22        0.89        1.86      2.41 o 
   1   9  22       50.12       59.23      2.37 o 
   2   9  22      237.92      257.38      6.15 o 
  -2  10  22        1.27        8.94      2.08 o 
  -1  10  22        9.56       16.38      3.22 o 
   1  10  22       67.67       71.43      4.31 o 
  -1  11  22        6.88        5.01      2.58 o 
  -3   0  23      110.04       94.83      4.71 o 
  -1   0  23       59.01       54.33      2.73 o 
   1   0  23      104.33       94.46      4.94 o 
   3   0  23      103.48      105.34      5.73 o 
  -4   1  23        0.29        1.00      0.98 o 
  -3   1  23        4.59        6.10      1.09 o 
  -2   1  23       19.30       20.26      1.41 o 
  -1   1  23        8.88       12.10      1.62 o 
   0   1  23       42.45       53.51      3.21 o 
   1   1  23      123.17      109.85      3.65 o 
   2   1  23        1.81        1.77      1.70 o 
   3   1  23      181.28      208.63      9.97 o 
  -4   2  23       17.06       16.71      1.82 o 
  -3   2  23        6.15        8.22      1.32 o 
  -2   2  23       16.94       18.87      1.64 o 
  -1   2  23      105.36      106.77      2.98 o 
   0   2  23        8.43       20.13      2.01 o 
   1   2  23       17.85       23.49      2.17 o 
   2   2  23       36.94       33.67      2.47 o 
   3   2  23       54.18       53.03      2.99 o 
  -4   3  23        3.93        5.72      1.53 o 
  -3   3  23       81.71       76.46      2.56 o 
  -2   3  23        0.73        0.16      0.94 o 
  -1   3  23        8.58       11.62      1.83 o 
   0   3  23        1.18        2.51      2.01 o 
   1   3  23      436.00      408.36      8.63 o 
   2   3  23       65.27       55.79      2.97 o 
   3   3  23        4.25        3.72      1.82 o 
  -4   4  23        8.71       14.34      2.16 o 
  -3   4  23       10.68        9.35      2.18 o 
  -2   4  23        0.76       -0.72      1.37 o 
  -1   4  23        0.10       -0.52      1.10 o 
   0   4  23      295.47      292.92      5.53 o 
   1   4  23        0.03        0.49      1.06 o 
   2   4  23       72.91       78.31      2.62 o 
   3   4  23        7.50        7.44      2.02 o 
  -4   5  23        1.23        2.41      2.53 o 
  -3   5  23       21.75       26.99      2.37 o 
  -2   5  23        2.53        3.07      1.61 o 
  -1   5  23       22.52       23.68      2.66 o 
   0   5  23        0.04        0.68      2.64 o 
   1   5  23        7.01        5.44      1.37 o 
   2   5  23       81.78       89.24      2.81 o 
   3   5  23       26.52       30.40      2.05 o 
  -3   6  23        8.67       11.20      2.21 o 
  -2   6  23       25.50       24.56      2.26 o 
  -1   6  23       44.42       40.57      3.73 o 
   0   6  23       49.04       51.68      3.50 o 
   1   6  23        7.55       12.88      1.76 o 
   2   6  23      145.16      130.00      4.15 o 
   3   6  23       64.65       70.23      3.57 o 
  -3   7  23        3.05        1.94      1.68 o 
  -2   7  23        0.24        0.83      1.52 o 
  -1   7  23        6.91        6.90      1.78 o 
   0   7  23       54.01       51.63      2.82 o 
   1   7  23       38.10       45.63      1.96 o 
   2   7  23       38.71       37.76      2.51 o 
  -3   8  23        0.01        0.85      2.18 o 
  -2   8  23        4.57        4.13      1.76 o 
  -1   8  23       91.99       99.50      3.85 o 
   0   8  23       47.02       52.88      4.48 o 
   1   8  23       21.56       24.26      1.79 o 
   2   8  23        0.02        3.91      2.90 o 
  -2   9  23        2.76        1.32      1.88 o 
  -1   9  23        1.93        1.27      1.63 o 
   0   9  23        8.30        9.59      2.97 o 
   1   9  23        3.68        7.41      1.96 o 
  -1  10  23       11.89       13.64      2.10 o 
  -4   0  24        5.42        9.41      1.86 o 
  -2   0  24       60.69       55.50      2.81 o 
   0   0  24      977.70      952.19     24.20 o 
   2   0  24      343.62      350.32     11.41 o 
  -4   1  24        0.36        1.35      1.02 o 
  -3   1  24        0.22        1.67      1.05 o 
  -2   1  24        0.06        1.20      0.97 o 
  -1   1  24        6.57        9.99      1.51 o 
   0   1  24      107.62      114.82      3.83 o 
   1   1  24       97.27       95.57      3.57 o 
   2   1  24        7.14        5.61      1.83 o 
   3   1  24       39.95       39.69      2.83 o 
  -4   2  24        0.31        0.88      1.18 o 
  -3   2  24        3.23        0.47      1.26 o 
  -2   2  24        1.02        0.00      1.06 o 
  -1   2  24       86.17       89.95      2.87 o 
   0   2  24      736.15      728.65     11.40 o 
   1   2  24        3.22        4.63      1.67 o 
   2   2  24       73.61       72.67      3.29 o 
   3   2  24       19.72       22.50      2.55 o 
  -4   3  24        1.67        2.86      1.68 o 
  -3   3  24        0.11        0.57      1.10 o 
  -2   3  24       44.85       39.49      2.00 o 
  -1   3  24       22.14       24.79      1.84 o 
   0   3  24       14.09       16.02      1.62 o 
   1   3  24       50.62       53.54      2.78 o 
   2   3  24      279.58      281.06      6.94 o 
   3   3  24       34.13       34.95      2.77 o 
  -4   4  24        1.02        1.08      2.41 o 
  -3   4  24        0.00       -1.04      1.71 o 
  -2   4  24        0.19       -0.20      1.41 o 
  -1   4  24        1.92        1.50      1.50 o 
   0   4  24       27.20       30.22      1.91 o 
   1   4  24       36.26       45.44      7.20 o 
   2   4  24       43.80       43.78      2.13 o 
   3   4  24        9.86       15.02      2.61 o 
  -3   5  24       32.85       33.79      4.45 o 
  -2   5  24       68.46       67.82      3.19 o 
  -1   5  24        0.14        1.12      1.81 o 
   0   5  24       90.57      103.92      3.79 o 
   1   5  24        1.79        1.90      1.59 o 
   2   5  24      113.63      106.41      3.08 o 
   3   5  24       19.52       22.01      3.61 o 
  -3   6  24        0.99        2.33      1.71 o 
  -2   6  24        0.75        3.97      1.68 o 
  -1   6  24       34.09       33.98      2.52 o 
   0   6  24      132.14      129.53      4.23 o 
   1   6  24       26.83       24.84      3.10 o 
   2   6  24       12.01       15.49      2.08 o 
  -3   7  24       12.13       11.95      2.07 o 
  -2   7  24       28.62       28.45      4.36 o 
  -1   7  24        9.66       11.00      1.97 o 
   0   7  24       10.18       12.42      2.78 o 
   1   7  24        0.65        2.34      1.55 o 
   2   7  24       81.03       82.80      3.44 o 
  -2   8  24        6.06        3.18      1.77 o 
  -1   8  24       40.65       47.52      2.90 o 
   0   8  24        2.09        2.90      2.55 o 
   1   8  24       62.65       60.73      3.00 o 
  -2   9  24        0.03        3.05      1.84 o 
  -1   9  24       20.46       24.15      2.52 o 
   0   9  24        3.86        2.07      2.67 o 
   1   9  24        0.41        0.23      1.70 o 
  -3   0  25        1.01        1.37      1.50 o 
  -1   0  25       28.33       30.70      3.40 o 
   1   0  25       23.75       25.25      3.33 o 
   3   0  25       17.29       20.75      3.68 o 
  -4   1  25        0.70        2.03      1.08 o 
  -3   1  25       45.32       44.12      1.86 o 
  -2   1  25       16.18       16.22      1.62 o 
  -1   1  25       75.62       80.89      2.81 o 
   0   1  25       22.03       32.10      2.42 o 
   1   1  25        3.92        4.65      1.73 o 
   2   1  25        0.89        1.79      1.56 o 
   3   1  25      112.24      123.97      6.58 o 
  -4   2  25        9.71        9.97      1.60 o 
  -3   2  25        0.75        1.75      1.19 o 
  -2   2  25        5.76        8.17      1.39 o 
  -1   2  25       95.37       99.27      3.02 o 
   0   2  25       27.25       41.84      2.56 o 
   1   2  25       68.41       64.84      3.01 o 
   2   2  25       18.51       15.55      2.20 o 
   3   2  25       11.32       11.89      3.17 o 
  -3   3  25        9.62       10.98      1.74 o 
  -2   3  25       44.30       37.83      2.02 o 
  -1   3  25        8.40        9.90      1.47 o 
   0   3  25       19.01       19.60      1.69 o 
   1   3  25       52.27       48.77      2.74 o 
   2   3  25       89.40       85.32      3.62 o 
   3   3  25       38.55       43.12      4.19 o 
  -3   4  25        0.01        1.24      1.58 o 
  -2   4  25        9.54       14.54      3.33 o 
  -1   4  25       34.93       35.22      2.07 o 
   0   4  25        0.32        1.86      1.19 o 
   1   4  25      115.55      109.98      4.85 o 
   2   4  25        7.36        9.94      2.44 o 
  -3   5  25        0.04        1.24      1.65 o 
  -2   5  25        9.05       11.49      1.98 o 
  -1   5  25       38.30       36.09      2.58 o 
   0   5  25       58.00       62.12      5.32 o 
   1   5  25       67.84       69.36      3.08 o 
   2   5  25        4.55        2.79      1.38 o 
  -3   6  25        0.01       -0.79      1.52 o 
  -2   6  25        1.42       -0.07      2.14 o 
  -1   6  25        2.32        2.00      1.60 o 
   0   6  25        2.12        0.18      1.47 o 
   1   6  25       48.86       47.19      3.86 o 
   2   6  25       25.84       28.36      2.39 o 
  -2   7  25        0.34        1.31      1.55 o 
  -1   7  25        0.47        0.36      1.55 o 
   0   7  25       45.19       39.70      3.86 o 
   1   7  25        3.71        5.46      1.71 o 
   2   7  25        0.97        4.26      1.78 o 
  -2   8  25        6.56        5.51      2.15 o 
  -1   8  25        8.90       14.08      3.17 o 
   0   8  25       35.19       32.18      3.93 o 
   1   8  25        4.27        7.55      2.18 o 
  -1   9  25       15.45       23.48      2.58 o 
   0   9  25        1.27        2.58      2.78 o 
  -2   0  26        1.00        2.12      1.53 o 
   0   0  26       61.29       69.69      4.46 o 
   2   0  26       37.11       39.56      3.70 o 
  -3   1  26        0.18        1.55      1.02 o 
  -2   1  26       11.83       10.69      1.82 o 
  -1   1  26       18.28       23.74      1.94 o 
   0   1  26       20.52       27.07      2.36 o 
   1   1  26        3.95        5.85      1.74 o 
   2   1  26        4.31        3.77      1.80 o 
  -3   2  26        1.28        1.31      1.48 o 
  -2   2  26        2.67        0.95      1.19 o 
  -1   2  26      295.52      292.31      5.78 o 
   0   2  26        0.24        4.46      1.62 o 
   1   2  26       17.37       29.21      3.78 o 
   2   2  26       26.62       26.79      2.59 o 
  -3   3  26        0.13        0.18      1.42 o 
  -2   3  26        2.07        1.86      1.21 o 
  -1   3  26        9.39       11.33      1.88 o 
   0   3  26        3.14        5.90      1.31 o 
   1   3  26       71.52       68.03      3.15 o 
   2   3  26        5.87        8.20      1.96 o 
  -3   4  26        8.50        9.99      1.98 o 
  -2   4  26       10.05       12.94      2.07 o 
  -1   4  26        5.90        7.48      1.42 o 
   0   4  26        7.03        9.19      1.47 o 
   1   4  26       34.99       30.60      2.41 o 
   2   4  26       29.45       35.45      2.77 o 
  -3   5  26       13.13       14.29      2.26 o 
  -2   5  26        7.90       10.92      2.85 o 
  -1   5  26        4.58        4.23      2.62 o 
   0   5  26        5.47        9.59      1.84 o 
   1   5  26       41.50       39.44      3.73 o 
   2   5  26       87.88       97.26      3.09 o 
  -2   6  26       25.12       25.12      2.42 o 
  -1   6  26       27.46       30.79      2.53 o 
   0   6  26        5.13        6.61      1.81 o 
   1   6  26       12.00       18.19      3.27 o 
   2   6  26       89.89       86.18      4.65 o 
  -2   7  26        6.61        7.22      1.89 o 
  -1   7  26        8.83        9.59      1.96 o 
   0   7  26       42.55       42.62      4.00 o 
   1   7  26      199.31      219.09      8.46 o 
  -1   8  26        8.95       13.21      3.01 o 
   0   8  26        0.06       -0.37      2.53 o 
  -3   0  27        2.18        5.05      1.68 o 
  -1   0  27        6.66        4.44      2.53 o 
   1   0  27      321.45      331.60     10.95 o 
  -3   1  27        1.71        1.97      1.25 o 
  -2   1  27        0.53        0.21      1.22 o 
  -1   1  27       31.79       36.56      2.59 o 
   0   1  27       16.29       18.71      2.43 o 
   1   1  27       16.05       19.96      2.24 o 
   2   1  27        3.98        3.64      1.86 o 
  -3   2  27        0.03       -0.33      1.12 o 
  -2   2  27        1.11       -0.03      1.20 o 
  -1   2  27        4.81        9.81      1.59 o 
   0   2  27        5.43        6.39      1.89 o 
   1   2  27       19.51       24.73      2.48 o 
   2   2  27        8.39       10.99      2.20 o 
  -3   3  27        0.18        1.25      1.59 o 
  -2   3  27        0.45        0.24      1.23 o 
  -1   3  27       25.58       29.94      2.01 o 
   0   3  27        6.41        7.91      1.77 o 
   1   3  27        7.43       14.48      2.70 o 
   2   3  27      135.93      148.72      4.94 o 
  -2   4  27       19.24       17.62      3.20 o 
  -1   4  27       14.18       15.90      2.24 o 
   0   4  27        6.82       10.18      1.52 o 
   1   4  27       10.55       15.93      2.15 o 
   2   4  27       65.16       66.56      4.76 o 
  -2   5  27        1.01        1.48      1.69 o 
  -1   5  27       50.64       60.13      3.27 o 
   0   5  27        5.73        4.19      1.71 o 
   1   5  27        0.02       -0.99      2.14 o 
  -2   6  27        1.25        4.20      1.86 o 
  -1   6  27        2.29        1.00      2.18 o 
   0   6  27        0.60       -2.25      2.30 o 
   1   6  27       33.29       36.48      3.84 o 
  -1   7  27        0.11        1.31      1.67 o 
   0   7  27       11.16       10.53      3.15 o 
   1   7  27        9.11       18.84      3.38 o 
  -2   0  28       34.59       36.09      3.59 o 
   0   0  28        3.81        6.76      2.51 o 
  -3   1  28        1.56        1.68      1.26 o 
  -2   1  28        3.58        5.88      2.03 o 
  -1   1  28        6.59       12.51      2.07 o 
   0   1  28        7.80        8.44      1.85 o 
   1   1  28       21.75       22.79      2.44 o 
   2   1  28        4.66        7.20      3.06 o 
  -3   2  28        1.00       -0.19      1.37 o 
  -2   2  28        8.07        9.31      1.56 o 
  -1   2  28       56.59       66.11      2.69 o 
   0   2  28       26.61       35.19      2.63 o 
   1   2  28        0.02       -0.41      1.52 o 
   2   2  28       43.81       52.76      4.42 o 
  -2   3  28        3.10        4.11      1.36 o 
  -1   3  28       19.82       24.56      7.27 o 
   0   3  28       94.72      100.25      3.83 o 
   1   3  28       92.85       88.07      3.62 o 
   2   3  28        3.29        5.54      2.81 o 
  -2   4  28        5.62        5.83      1.87 o 
  -1   4  28      140.71      144.75      4.95 o 
   0   4  28       19.50       25.48      1.97 o 
   1   4  28        1.68        6.07      1.88 o 
  -2   5  28        3.51        5.41      1.90 o 
  -1   5  28        0.00        1.48      2.23 o 
   0   5  28        0.11        1.81      1.63 o 
   1   5  28        8.99       13.25      3.13 o 
  -1   6  28       13.25       15.41      2.28 o 
   0   6  28        0.32        0.25      2.39 o 
  -1   7  28        2.46        0.85      2.32 o 
  -1   0  29       66.20       66.21      4.58 o 
   1   0  29       53.02       53.61      4.21 o 
  -2   1  29        6.04        8.59      1.52 o 
  -1   1  29      126.56      129.15      4.40 o 
   0   1  29       28.93       33.74      3.56 o 
   1   1  29       17.06       21.00      2.38 o 
  -2   2  29       10.37        9.81      2.04 o 
  -1   2  29       81.52       78.18      2.94 o 
   0   2  29       22.13       28.73      2.55 o 
   1   2  29       49.84       48.45      3.31 o 
  -2   3  29        1.39        2.82      1.42 o 
  -1   3  29        0.79        2.48      1.44 o 
   0   3  29        7.82       12.24      2.08 o 
   1   3  29       18.79       26.04      2.43 o 
  -1   4  29        2.25        3.63      1.83 o 
   0   4  29       19.56       29.35      2.12 o 
   1   4  29       93.59       93.03      5.13 o 
  -1   5  29        1.44        2.76      1.78 o 
   0   5  29        2.75        1.43      2.60 o 
  -2   0  30       11.37       12.95      3.06 o 
   0   0  30        0.01       -0.85      2.14 o 
  -2   1  30       14.65       15.79      2.22 o 
  -1   1  30        2.32        5.22      1.83 o 
   0   1  30        4.19        8.93      2.00 o 
   1   1  30        7.89       11.41      2.97 o 
  -2   2  30        1.15        3.91      2.51 o 
  -1   2  30        0.22        0.77      1.69 o 
   0   2  30       12.90       21.51      2.45 o 
   1   2  30        7.12        6.85      2.51 o 
  -1   3  30        0.22        1.41      1.41 o 
   0   3  30        0.00        2.20      1.73 o 
  -1   4  30        0.05        4.07      2.67 o 
  -1   0  31        1.40        6.49      2.78 o 
  -1   1  31        0.37        0.72      1.65 o 
   0   1  31        0.03        2.02      2.41 o 
  -1   2  31        0.66        2.00      2.48 o 
   0   2  31        3.29        4.23      2.48 o 
                                                 
